# Supplementary material for: In silico Prioritization of Transporter–Drug Relationships From Drug Sensitivity Screens
Source: Front Pharmacol. 2018 Sep 7;9:1011. doi: 10.3389/fphar.2018.01011 (PMC6137680; doi:10.3389/fphar.2018.01011)
Supplement: TABLE S1 — Known SLC/ABC-mediated drug transport cases. [file Table_1.XLSX]

## Sheet: transporters_drugs_network_data
Compound	Transporter	Sources	#sources
1-deoxynojirimycin	SLC5A4	GuideToPharmacology	1
1-deoxynojirimycin-1-sulfonic acid	SLC5A4	GuideToPharmacology	1
1-methyltryptophan	SLC6A14	GuideToPharmacology	1
17beta-glucuronosyl estradiol	SLCO1B1	UCSF-Transportal	1
17beta-glucuronosyl estradiol	SLCO1B3	UCSF-Transportal	1
2'-deoxyguanosine	SLC22A7	UCSF-Transportal	1
2-amino-3-sulfinopropanoic acid	SLC25A12	GuideToPharmacology	1
2-amino-3-sulfinopropanoic acid	SLC25A13	GuideToPharmacology	1
2-oxothiazolidine-4-carboxylate	SLC5A8	GuideToPharmacology	1
3-bromopyruvate	SLC5A8	GuideToPharmacology	1
4-(4-dimethylamino)styryl-n-methylpyridinium (asp+)	SLC22A1	UCSF-Transportal	1
4-(4-dimethylamino)styryl-n-methylpyridinium (asp+)	SLC22A2	UCSF-Transportal	1
4-hydroxynonenal-glutathione	ABCC1	UCSF-Transportal	1
4-methylumbelliferone sulfate	ABCG2	UCSF-Transportal	1
5-aminolevulinic acid	SLC15A1	UCSF-Transportal	1
5-aminolevulinic acid	SLC15A2	UCSF-Transportal	1
5-aminosalicylate	SLC5A8	GuideToPharmacology	1
5-fluorodeoxyuridine	ABCC5	UCSF-Transportal	1
5-fluorouracil	SLC22A7	DrugBank;Sprowl et al.;UCSF-Transportal	3
5-fluorouracil	ABCG2	DrugBank	1
5-fluorouracil	ABCC5	DrugBank	1
5-fluorouracil	SLC23A4P	GuideToPharmacology	1
5-fluorouracil	ABCC4	DrugBank	1
5-fluorouracil	SLC29A1	DrugBank	1
5-fluorouracil	ABCC3	DrugBank	1
5-fluorouridine	SLC28A3	GuideToPharmacology	1
6-carboxyfluorescein	SLC22A6	UCSF-Transportal	1
6-mercaptopurine	SLC22A7	Sprowl et al.	1
6-mercaptopurine	ABCC5	DrugBank	1
6-mercaptopurine	SLC28A3	DrugBank;KEGG	2
6-mercaptopurine	SLC29A2	DrugBank;KEGG;Sprowl et al.	3
6-mercaptopurine	ABCC4	DrugBank;Sprowl et al.	2
6-mercaptopurine	SLC22A8	DrugBank;Sprowl et al.	2
6-mercaptopurine	SLC28A2	DrugBank;KEGG	2
6-mercaptopurine	SLC29A1	DrugBank;KEGG	2
6-thioguanine	ABCC5	Sprowl et al.	1
6-thioguanine	SLC28A3	Sprowl et al.	1
6-thioguanine	SLC29A2	Sprowl et al.	1
6-thioguanine	SLC22A8	Sprowl et al.	1
acebutolol	ABCB1	DrugBank	1
sepantronium	ABCB1	Radic-Sarikas et al.	1
acetamide	SLC14A1	GuideToPharmacology	1
acetaminophen	ABCB1	DrugBank	1
acetylsalicylic acid	SLC22A7	DrugBank	1
acetylsalicylic acid	ABCB1	DrugBank	1
acyclovir	SLC22A7	Nigam et al.	1
acyclovir	SLC22A1	GuideToPharmacology;KEGG;Nigam et al.;UCSF-Transportal	4
acyclovir	SLC22A6	DrugBank;KEGG;Nigam et al.;UCSF-Transportal	4
acyclovir	SLC22A8	DrugBank;KEGG;Nigam et al.	3
acyclovir	SLC10A2	DrugBank	1
acyclovir	SLC47A1	DrugBank;Nigam et al.;UCSF-Transportal	3
acyclovir	SLC47A2	DrugBank;GuideToPharmacology;Nigam et al.;UCSF-Transportal	4
acrylamide	SLC14A1	GuideToPharmacology	1
adefovir	ABCC5	DrugBank	1
adefovir	SLC22A6	DrugBank;KEGG;Nigam et al.;UCSF-Transportal	4
adefovir	ABCC4	DrugBank;KEGG;Nigam et al.;UCSF-Transportal	4
adefovir	SLC22A8	DrugBank	1
adefovir	SLC22A3	DrugBank	1
afatinib	ABCG2	DrugBank	1
afatinib	ABCB1	DrugBank	1
aflatoxin b1-glutathione	ABCC1	UCSF-Transportal	1
agmatine	SLC22A1	DrugBank	1
agmatine	SLC22A2	DrugBank	1
agmatine	SLC22A3	DrugBank	1
agmatine	SLC7A7	DrugBank	1
alafosfalin	SLC15A2	GuideToPharmacology	1
aliskiren	ABCB1	KEGG	1
aliskiren	SLCO2B1	GuideToPharmacology	1
alitretinoin	ABCB1	DrugBank	1
allopurinol	SLC22A7	DrugBank	1
allopurinol	SLC22A8	DrugBank	1
alpha-aminoisobutyric acid	SLC16A10	DrugBank	1
alpha-ketoisocaproate	SLC5A8	GuideToPharmacology	1
alpha-ketoisovalerate	SLC16A3	DrugBank	1
alpha-mdg	SLC5A9	GuideToPharmacology	1
alpha-mdg	SLC5A2	GuideToPharmacology	1
alpha-mdg	SLC5A11	GuideToPharmacology	1
alpha-mdg	SLC5A1	GuideToPharmacology	1
alprostadil	ABCC4	DrugBank	1
alprostadil	SLCO2A1	DrugBank	1
alvocidib	ABCG2	DrugBank	1
amanitin	SLCO1B3	GuideToPharmacology	1
amantadine	SLC22A2	KEGG;UCSF-Transportal	2
amantinin	SLCO1B3	UCSF-Transportal	1
ambrisentan	SLCO1B1	DrugBank	1
ambrisentan	SLCO1B3	DrugBank	1
ambrisentan	ABCB1	DrugBank;KEGG	2
amiloride	SLC22A2	KEGG;UCSF-Transportal	2
aminohippurate	SLC22A7	DrugBank	1
aminohippurate	ABCC1	DrugBank;UCSF-Transportal	2
aminohippurate	SLC22A6	DrugBank;KEGG;UCSF-Transportal	3
aminohippurate	ABCC4	UCSF-Transportal	1
aminohippurate	SLC22A8	DrugBank;UCSF-Transportal	2
aminohippurate	SLC16A1	DrugBank	1
aminohippurate	ABCC2	DrugBank;UCSF-Transportal	2
aminohippurate	SLC22A11	DrugBank	1
aminohippurate	SLCO1A2	DrugBank	1
amiodarone	SLCO2B1	GuideToPharmacology	1
amitriptyline	ABCB1	DrugBank	1
ammonium carbonate	SLC14A1	GuideToPharmacology	1
amoxicillin	SLC15A1	UCSF-Transportal	1
amoxicillin	SLC15A2	UCSF-Transportal	1
amphetamine	SLC6A2	GuideToPharmacology	1
amphetamine	SLC6A3	GuideToPharmacology	1
anagliptin	SLC22A6	KEGG	1
anagliptin	SLC22A8	KEGG	1
anagliptin	ABCB1	KEGG	1
apixaban	ABCG2	DrugBank;KEGG	2
apixaban	ABCB1	DrugBank;KEGG	2
arbaclofen	SLC16A1	DrugBank	1
arecaidine	SLC36A1	GuideToPharmacology	1
arsenic trioxide	ABCB1	DrugBank	1
asunaprevir	SLCO1B1	KEGG	1
asunaprevir	SLCO2B1	KEGG	1
atazanavir	ABCC1	DrugBank	1
atazanavir	ABCB1	DrugBank	1
atorvastatin	SLCO1B1	DrugBank;KEGG;UCSF-Transportal	3
atorvastatin	SLCO1B3	DrugBank;KEGG	2
atorvastatin	ABCC1	DrugBank	1
atorvastatin	ABCC5	DrugBank	1
atorvastatin	ABCC4	DrugBank	1
atorvastatin	SLCO2B1	UCSF-Transportal	1
atorvastatin	ABCC2	DrugBank	1
atorvastatin	SLCO1B1	KEGG	1
atorvastatin	SLCO1B3	KEGG	1
atrasentan	SLCO1B1	KEGG	1
avibactam	SLC22A8	DrugBank	1
avibactam	ABCC2	DrugBank	1
axitinib	SLCO1B1	DrugBank	1
axitinib	ABCB1	DrugBank	1
azithromycin	ABCB1	KEGG	1
BCH	SLC6A14	GuideToPharmacology	1
belinostat	ABCB1	DrugBank	1
benazepril	SLC15A1	DrugBank	1
benazepril	SLC15A2	DrugBank	1
benzoate	SLC5A8	GuideToPharmacology	1
penicillin g	SLCO1B1	DrugBank	1
penicillin g	SLC15A1	DrugBank	1
penicillin g	SLC22A8	DrugBank;KEGG	2
penicillin g	SLCO2B1	DrugBank	1
penicillin g	SLCO3A1	DrugBank	1
penicillin g	SLCO4A1	DrugBank;GuideToPharmacology	2
penicillin g	SLC17A1	GuideToPharmacology	1
berberine	ABCB1	KEGG;UCSF-Transportal	2
bestatin	SLC15A1	UCSF-Transportal	1
bestatin	SLC15A2	UCSF-Transportal	1
Beta-ala-lys-AMCA	SLC15A1	GuideToPharmacology	1
Beta-ala-lys-AMCA	SLC15A2	GuideToPharmacology	1
Beta-D-hydroxybutyric acid	SLC5A8	GuideToPharmacology	1
Beta-D-hydroxybutyric acid	SLC16A14	GuideToPharmacology	1
beta-guanidinopropionic acid	SLC36A1	GuideToPharmacology	1
betaine	SLC36A1	GuideToPharmacology	1
betaine	SLC6A12	GuideToPharmacology	1
betamethasone	ABCB1	DrugBank	1
bilastine	SLCO1A2	DrugBank	1
bilastine	ABCB5	DrugBank	1
bilirubin	SLCO1B1	UCSF-Transportal	1
bilirubin	SLCO1B3	UCSF-Transportal	1
biotin	ABCB1	UCSF-Transportal	1
bisglucuronosyl bilirubin	SLCO1B1	UCSF-Transportal	1
bleomycin	SLC22A16	Sprowl et al.	1
bosentan	SLCO1B1	KEGG;UCSF-Transportal	2
bosentan	SLCO1B3	UCSF-Transportal	1
bosentan	SLCO2B1	GuideToPharmacology;UCSF-Transportal	2
bosutinib	ABCG2	KEGG	1
bosutinib	ABCB1	DrugBank;KEGG	2
BQ-123	SLCO3A1	GuideToPharmacology	1
brentuximab vedotin	ABCB1	DrugBank;KEGG	2
bromocriptine	ABCB1	DrugBank	1
bromsulphthalein	SLCO1B1	GuideToPharmacology	1
bromsulphthalein	SLCO1B3	GuideToPharmacology	1
bromsulphthalein	SLCO2B1	GuideToPharmacology	1
bromsulphthalein	SLCO1A2	GuideToPharmacology	1
bromsulphthalein	SLCO1C1	GuideToPharmacology	1
bromsulphthalein (bsp)	SLCO1B1	UCSF-Transportal	1
bromsulphthalein (bsp)	SLCO1B3	UCSF-Transportal	1
bromsulphthalein (bsp)	SLCO2B1	UCSF-Transportal	1
bromsulphthalein (bsp)	SLCO1A2	UCSF-Transportal	1
buformin	SLC22A1	DrugBank	1
bumetanide	SLC22A7	UCSF-Transportal	1
bumetanide	SLC22A8	KEGG;UCSF-Transportal	2
bumetanide	SLC22A11	UCSF-Transportal	1
bumetanide	SLCO1A2	DrugBank	1
bumetanide	SLC10A1	DrugBank	1
C12-iE-DAP	SLC15A4	GuideToPharmacology	1
cabazitaxel	ABCB1	DrugBank;KEGG	2
caffeine	ABCB1	DrugBank	1
camptothecin	ABCG2	DrugBank	1
camptothecin	ABCB1	DrugBank	1
canagliflozin	ABCG2	KEGG	1
canagliflozin	ABCB1	DrugBank;KEGG	2
canagliflozin	ABCC2	DrugBank;KEGG	2
capecitabine	ABCA1	Sprowl et al.	1
capecitabine	SLC28A1	Sprowl et al.	1
captopril	SLC15A1	KEGG	1
captopril	SLC15A2	KEGG	1
captopril	SLC22A6	KEGG	1
carbamazepine	ABCB1	DrugBank	1
carbamazepine	ABCC2	DrugBank	1
carboplatin	ABCG2	DrugBank	1
carboplatin	ABCC2	DrugBank	1
carboplatin	SLC31A1	DrugBank;Sprowl et al.	2
carboplatin	SLC31A2	DrugBank	1
carboxydichlorofluorescein	ABCC5	UCSF-Transportal	1
carfilzomib	ABCB1	DrugBank	1
caspofungin	SLCO1B3	DrugBank	1
cholecystokinin	SLCO1B3	GuideToPharmacology;UCSF-Transportal	2
cefacetrile	SLC22A6	DrugBank	1
cefacetrile	SLC22A8	DrugBank	1
cefaclor	SLC15A2	UCSF-Transportal	1
cefaclor	SLC22A8	KEGG;UCSF-Transportal	2
cefadroxil	SLC15A1	DrugBank;GuideToPharmacology;KEGG;UCSF-Transportal	4
cefadroxil	SLC15A2	GuideToPharmacology;KEGG	2
cephalexin	SLC15A1	DrugBank;KEGG;UCSF-Transportal	3
cephalexin	SLC15A2	KEGG	1
cephalexin	SLC22A6	DrugBank	1
cephalexin	SLC47A1	DrugBank;GuideToPharmacology	2
cefazolin	SLC22A6	DrugBank	1
cefazolin	ABCC4	DrugBank	1
cefdinir	SLC15A1	DrugBank	1
cefixime	SLC15A1	DrugBank	1
cephradine	SLC15A1	DrugBank	1
cephradine	SLC47A1	GuideToPharmacology	1
ceftibuten	SLC15A1	DrugBank	1
ceftizoxime	SLC15A1	DrugBank	1
ceftizoxime	SLC22A8	KEGG;UCSF-Transportal	2
ceritinib	ABCB1	DrugBank	1
cerivastatin	SLCO1B1	DrugBank	1
cerivastatin	ABCG2	DrugBank	1
cerivastatin	ABCB1	DrugBank	1
cerivastatin	ABCC2	DrugBank	1
cetirizine	SLC22A2	KEGG	1
cetirizine	ABCB1	KEGG	1
chlorpromazine	ABCB1	DrugBank	1
cholyl taurine	SLCO1B1	UCSF-Transportal	1
cholyl-glycylamido-fluorescein (cgamf)	SLCO1B1	UCSF-Transportal	1
cholyl-glycylamido-fluorescein (cgamf)	SLCO1B3	UCSF-Transportal	1
cidofovir	SLC22A6	DrugBank;KEGG;UCSF-Transportal	3
cilazapril	SLC15A1	DrugBank	1
cilazapril	SLC15A2	DrugBank	1
cimetidine	SLC22A7	DrugBank	1
cimetidine	SLC22A1	DrugBank	1
cimetidine	SLC22A2	DrugBank;KEGG;Nigam et al.;UCSF-Transportal	4
cimetidine	SLC22A6	DrugBank	1
cimetidine	SLC22A8	DrugBank;GuideToPharmacology;Nigam et al.;UCSF-Transportal	4
cimetidine	ABCB1	DrugBank	1
cimetidine	SLC47A1	GuideToPharmacology;Nigam et al.;UCSF-Transportal	3
cimetidine	SLC47A2	GuideToPharmacology;Nigam et al.;UCSF-Transportal	3
cimetidine	SLC22A3	DrugBank	1
ciprofloxacin	SLC22A6	KEGG	1
ciprofloxacin	SLC22A8	KEGG	1
ciprofloxacin	ABCB1	DrugBank	1
cisplatin	SLC22A1	Sprowl et al.	1
cisplatin	SLC22A2	DrugBank;KEGG;Sprowl et al.	3
cisplatin	ABCG2	DrugBank	1
cisplatin	ABCC4	Sprowl et al.	1
cisplatin	ABCB1	DrugBank	1
cisplatin	SLC47A1	Sprowl et al.	1
cisplatin	ABCC2	Sprowl et al.	1
cisplatin	SLC31A1	DrugBank;GuideToPharmacology;Sprowl et al.	3
cisplatin	SLC31A2	DrugBank;GuideToPharmacology	2
cisplatin	ABCC6	DrugBank;UCSF-Transportal	2
citalopram	ABCC1	UCSF-Transportal	1
citalopram	ABCB1	DrugBank;KEGG	2
citalopram	SLC6A2	DrugBank	1
citalopram	SLC6A3	DrugBank	1
citalopram	SLC6A4	DrugBank	1
citalopram	ABCB1	KEGG	1
cladribine	SLC22A1	DrugBank	1
cladribine	SLC22A2	DrugBank	1
cladribine	ABCG2	DrugBank;Sprowl et al.	2
cladribine	SLC28A3	GuideToPharmacology;Sprowl et al.	2
cladribine	SLC29A2	GuideToPharmacology	1
cladribine	SLC28A1	Sprowl et al.	1
cladribine	SLC28A2	GuideToPharmacology;Sprowl et al.	2
cladribine	SLC29A3	GuideToPharmacology	1
cladribine	SLC29A1	GuideToPharmacology;Sprowl et al.	2
clarithromycin	ABCB1	DrugBank	1
clobazam	ABCB1	DrugBank	1
clofarabine	ABCG2	DrugBank	1
clomifene	ABCB1	DrugBank	1
clonidine	ABCB1	DrugBank	1
clopidogrel	ABCB1	DrugBank	1
clozapine	ABCB1	DrugBank	1
cobimetinib	SLCO1B1	DrugBank	1
cobimetinib	SLCO1B3	DrugBank	1
codeine	SLC22A1	DrugBank	1
colchicine	ABCC1	DrugBank	1
colchicine	ABCB1	DrugBank;KEGG;UCSF-Transportal	3
conjugated estrogens	SLCO1B1	DrugBank	1
conjugated estrogens	SLCO1B3	DrugBank	1
conjugated estrogens	ABCG2	DrugBank	1
conjugated estrogens	SLC22A6	DrugBank	1
conjugated estrogens	SLC22A8	DrugBank	1
conjugated estrogens	ABCB1	DrugBank	1
conjugated estrogens	SLCO2B1	DrugBank	1
conjugated estrogens	ABCC2	DrugBank	1
conjugated estrogens	SLC22A11	DrugBank	1
conjugated estrogens	SLCO1A2	DrugBank	1
conjugated estrogens	SLCO3A1	DrugBank	1
conjugated estrogens	SLCO4A1	DrugBank	1
conjugated estrogens	SLCO1C1	DrugBank	1
conjugated estrogens	ABCC11	DrugBank	1
conjugated estrogens	SLC51B	DrugBank	1
conjugated estrogens	SLC51A	DrugBank	1
cordycepin	SLC29A3	GuideToPharmacology	1
crizotinib	ABCB1	DrugBank	1
cyclacillin	SLC15A1	GuideToPharmacology	1
cyclacillin	SLC15A2	GuideToPharmacology	1
cyclosporine	ABCB1	DrugBank;KEGG	2
cytarabine	SLC22A1	DrugBank	1
cytarabine	SLC22A2	DrugBank	1
cytarabine	SLC29A2	GuideToPharmacology;Sprowl et al.	2
cytarabine	ABCC4	Sprowl et al.	1
cytarabine	SLC28A1	Sprowl et al.	1
cytarabine	SLC29A1	DrugBank;GuideToPharmacology;Sprowl et al.	3
cytarabine	ABCC11	Sprowl et al.	1
cytarabine	ABCC10	DrugBank	1
D-ala-lys-AMCA	SLC15A1	GuideToPharmacology	1
D-ala-lys-AMCA	SLC15A2	GuideToPharmacology	1
D-cycloserine	SLC36A1	GuideToPharmacology	1
D-cycloserine	SLC36A2	GuideToPharmacology	1
dabigatran etexilate	ABCB1	DrugBank;KEGG	2
dabrafenib	ABCG2	DrugBank	1
dabrafenib	ABCB1	DrugBank	1
dactinomycin	ABCC1	DrugBank	1
dactinomycin	ABCG2	DrugBank	1
dactinomycin	ABCB1	DrugBank	1
dactinomycin	ABCC6	DrugBank	1
dapagliflozin	ABCB1	DrugBank	1
dasabuvir	ABCB5	DrugBank	1
dasatinib	ABCG2	DrugBank;Sprowl et al.	2
dasatinib	ABCC4	Sprowl et al.	1
dasatinib	ABCB1	DrugBank;Sprowl et al.	2
daunorubicin	SLC22A2	DrugBank	1
daunorubicin	ABCC1	DrugBank	1
daunorubicin	ABCG2	DrugBank;UCSF-Transportal	2
daunorubicin	ABCB1	DrugBank;Sprowl et al.	2
daunorubicin	ABCB11	DrugBank	1
daunorubicin	ABCC6	DrugBank;UCSF-Transportal	2
daunorubicin	ABCC10	DrugBank	1
daunorubicin	SLC22A4	Sprowl et al.	1
debrisoquin	ABCB1	DrugBank	1
dehydroepiandrosterone	SLCO1B1	UCSF-Transportal	1
dehydroepiandrosterone	ABCC4	UCSF-Transportal	1
dehydroepiandrosterone	ABCC2	UCSF-Transportal	1
dehydroepiandrosterone	SLC22A11	UCSF-Transportal	1
dehydroepiandrosterone	SLCO1A2	UCSF-Transportal	1
dehydroepiandrosterone	SLC51B	UCSF-Transportal	1
dehydroepiandrosterone	SLC51A	UCSF-Transportal	1
delafloxacin	ABCG2	DrugBank	1
delafloxacin	ABCB5	DrugBank	1
deltorphin ii	SLCO1A2	GuideToPharmacology	1
desipramine	SLC22A1	GuideToPharmacology	1
dexamethasone	ABCB1	DrugBank;UCSF-Transportal	2
dexamphetamine	SLC18A1	GuideToPharmacology	1
dexamphetamine	SLC18A2	GuideToPharmacology	1
diazepam	ABCB1	DrugBank	1
dichloroacetate	SLC5A8	GuideToPharmacology	1
diclofenac	ABCC2	KEGG	1
didanosine	SLC28A3	GuideToPharmacology	1
didanosine	SLC22A6	DrugBank	1
didanosine	SLC28A2	GuideToPharmacology	1
didanosine	SLC29A3	GuideToPharmacology	1
didanosine	SLC29A1	GuideToPharmacology	1
diethylstilbestrol	ABCB1	DrugBank	1
digitoxin	ABCB1	DrugBank;KEGG	2
digoxin	SLCO1B1	DrugBank	1
digoxin	SLCO1B3	DrugBank;GuideToPharmacology;KEGG;UCSF-Transportal	4
digoxin	ABCB1	DrugBank;KEGG;UCSF-Transportal	3
digoxin	SLCO2B1	DrugBank	1
digoxin	SLCO1A2	DrugBank;KEGG	2
digoxin	SLCO4A1	DrugBank	1
digoxin	SLCO1C1	DrugBank	1
digoxin	ABCB11	DrugBank	1
digoxin	SLC51B	DrugBank;UCSF-Transportal	2
digoxin	SLC51A	DrugBank;UCSF-Transportal	2
digoxin	ABCB4	KEGG;UCSF-Transportal	2
diltiazem	ABCB1	DrugBank	1
dimesna	SLC22A6	UCSF-Transportal	1
dimesna	SLC22A8	UCSF-Transportal	1
dinoprostone	SLCO1B1	DrugBank	1
dinoprostone	SLC22A7	DrugBank	1
dinoprostone	SLC22A6	DrugBank	1
dinoprostone	ABCC4	DrugBank	1
dinoprostone	SLC22A8	DrugBank	1
dinoprostone	SLCO2B1	DrugBank	1
dinoprostone	SLCO2A1	DrugBank	1
dinoprostone	SLCO1A2	DrugBank	1
dinoprostone	SLCO3A1	DrugBank	1
dinoprostone	SLCO4A1	DrugBank	1
dinoprostone	SLCO1C1	DrugBank	1
dinoprostone	SLC51B	DrugBank	1
dinoprostone	SLC51A	DrugBank	1
dipyridamole	ABCB1	DrugBank	1
disopyramide	SLC22A3	KEGG	1
DL-threo-beta-hydroxyaspartate	SLC1A1	GuideToPharmacology	1
DL-threo-beta-hydroxyaspartate	SLC1A2	GuideToPharmacology	1
DL-threo-beta-hydroxyaspartate	SLC1A3	GuideToPharmacology	1
DL-threo-beta-hydroxyaspartate	SLC1A7	GuideToPharmacology	1
DL-threo-beta-hydroxyaspartate	SLC1A6	GuideToPharmacology	1
docetaxel	SLCO1B3	DrugBank;Sprowl et al.	2
docetaxel	SLC22A7	DrugBank;Sprowl et al.	2
docetaxel	ABCC1	DrugBank	1
docetaxel	ABCG2	DrugBank	1
docetaxel	ABCB1	DrugBank;Sprowl et al.	2
docetaxel	ABCC2	DrugBank;Sprowl et al.	2
docetaxel	ABCC10	DrugBank;Sprowl et al.	2
domperidone	ABCB1	DrugBank	1
doxorubicin	ABCC1	DrugBank	1
doxorubicin	ABCG2	DrugBank;Sprowl et al.;UCSF-Transportal	3
doxorubicin	ABCB1	DrugBank;KEGG;Sprowl et al.;UCSF-Transportal	4
doxorubicin	ABCC2	DrugBank	1
doxorubicin	ABCB5	Sprowl et al.	1
doxorubicin	SLC22A16	DrugBank;Sprowl et al.	2
doxorubicin	ABCB11	DrugBank	1
doxorubicin	ABCC6	DrugBank	1
doxorubicin	SLC22A4	Sprowl et al.	1
doxorubicin	ABCB8	DrugBank	1
droxidopa	SLC6A2	DrugBank	1
edaravone sulfate	SLC22A6	UCSF-Transportal	1
edaravone sulfate	SLC22A8	UCSF-Transportal	1
edoxaban	ABCB1	DrugBank;KEGG	2
elbasvir	ABCB1	DrugBank	1
eletriptan	ABCB1	DrugBank	1
eliglustat	ABCB1	KEGG	1
eltrombopag	ABCG2	KEGG	1
eluxadoline	SLCO1B1	DrugBank	1
eluxadoline	SLC22A8	DrugBank	1
eluxadoline	ABCC2	DrugBank	1
empagliflozin	ABCG2	KEGG	1
empagliflozin	ABCB1	KEGG	1
enalapril	SLC15A1	DrugBank;KEGG;UCSF-Transportal	3
enalapril	SLC15A2	KEGG;UCSF-Transportal	2
enalapril	SLCO1A2	DrugBank	1
epinastine	ABCB1	DrugBank	1
epinephrine	SLC22A1	DrugBank	1
epinephrine	SLC22A2	DrugBank;UCSF-Transportal	2
epinephrine	SLC22A3	UCSF-Transportal	1
epirubicin	ABCC1	DrugBank;Sprowl et al.	2
epirubicin	ABCG2	Sprowl et al.	1
epirubicin	ABCB1	Sprowl et al.	1
ergothioneine	SLC22A4	UCSF-Transportal	1
erlotinib	ABCB1	DrugBank	1
erythromycin	SLCO1B3	GuideToPharmacology	1
erythromycin	SLC22A7	KEGG;UCSF-Transportal	2
erythromycin	SLCO1A2	DrugBank	1
erythromycin	SLC22A7	KEGG	1
estriol	ABCB1	DrugBank	1
ethidium	SLC18A3	GuideToPharmacology	1
ethinyl estradiol	ABCB1	DrugBank	1
ethinylestradiol-glucuronide	ABCC3	UCSF-Transportal	1
etilefrine	SLC22A3	UCSF-Transportal	1
etoposide	ABCC1	DrugBank;Sprowl et al.	2
etoposide	ABCG2	DrugBank	1
etoposide	ABCB1	DrugBank;Sprowl et al.;UCSF-Transportal	3
etoposide	SLC22A5	Sprowl et al.	1
etoposide	ABCC2	DrugBank;KEGG;Sprowl et al.;UCSF-Transportal	4
etoposide	ABCC6	DrugBank	1
etoposide	ABCC10	DrugBank	1
etoposide	ABCC3	DrugBank	1
etoposide glucuronide	ABCC3	UCSF-Transportal	1
everolimus	ABCB1	KEGG	1
ezetimibe	SLCO1B1	DrugBank;KEGG	2
ezetimibe	ABCG2	DrugBank	1
ezetimibe	ABCB1	DrugBank	1
ezetimibe	ABCC2	DrugBank;KEGG	2
ezetimibe	ABCC3	DrugBank	1
ezetimibe	ABCG8	DrugBank	1
ezetimibe	ABCG5	DrugBank	1
famotidine	SLC22A2	KEGG;UCSF-Transportal	2
famotidine	SLC22A8	DrugBank;KEGG	2
fenfluramine	SLC18A1	GuideToPharmacology	1
fenfluramine	SLC18A2	GuideToPharmacology	1
fesoterodine	ABCB1	DrugBank	1
fexofenadine	SLCO1B1	GuideToPharmacology	1
fexofenadine	SLCO1B3	GuideToPharmacology;KEGG;UCSF-Transportal	3
fexofenadine	SLC22A8	UCSF-Transportal	1
fexofenadine	ABCB1	DrugBank;KEGG;UCSF-Transportal	3
fexofenadine	SLCO2B1	DrugBank;GuideToPharmacology;KEGG;UCSF-Transportal	4
fexofenadine	SLCO1A2	DrugBank;GuideToPharmacology;KEGG;UCSF-Transportal	4
fexofenadine	ABCC3	KEGG;UCSF-Transportal	2
fidaxomicin	ABCB1	DrugBank	1
floxuridine	SLC28A3	GuideToPharmacology	1
floxuridine	SLC29A3	GuideToPharmacology	1
floxuridine	SLC29A1	GuideToPharmacology	1
fludarabine	SLC28A2	GuideToPharmacology	1
fludarabine	SLC29A3	GuideToPharmacology	1
fludarabine	SLC29A1	DrugBank	1
fluo-3	SLCO1B1	UCSF-Transportal	1
fluo-3	SLCO1B3	UCSF-Transportal	1
fluorescein	ABCC1	DrugBank	1
fluorescein	ABCB11	DrugBank	1
fluticasone	ABCB1	DrugBank	1
fluvastatin	SLCO1B1	KEGG;UCSF-Transportal	2
fluvastatin	SLCO1B3	UCSF-Transportal	1
fluvastatin	SLC15A1	DrugBank	1
fluvastatin	SLCO2B1	UCSF-Transportal	1
fmet-leu-phe	SLC15A1	GuideToPharmacology	1
folic acid	ABCG2	DrugBank	1
folic acid	ABCC5	UCSF-Transportal	1
folic acid	ABCC4	UCSF-Transportal	1
folic acid	ABCC11	DrugBank	1
folic acid	ABCC3	DrugBank;UCSF-Transportal	2
folic acid	SLC46A1	DrugBank	1
folic acid	SLC25A32	DrugBank	1
leucovorin	ABCC3	UCSF-Transportal	1
leucovorin	SLC19A1	GuideToPharmacology	1
formamide	SLC14A1	GuideToPharmacology	1
formycin b	SLC28A3	GuideToPharmacology	1
formycin b	SLC29A2	GuideToPharmacology	1
formycin b	SLC28A2	GuideToPharmacology	1
formycin b	SLC29A1	GuideToPharmacology	1
foscarnet	SLC16A1	DrugBank	1
fosinopril	SLC15A1	DrugBank	1
fosinopril	SLC15A2	DrugBank	1
furamidine	SLC22A1	UCSF-Transportal	1
furosemide	SLC22A6	KEGG	1
furosemide	ABCC4	KEGG	1
furosemide	SLC22A8	KEGG;UCSF-Transportal	2
furosemide	SLC22A6	KEGG	1
furosemide	ABCC4	KEGG	1
furosemide	SLC22A8	KEGG	1
ouabain	SLCO1B1	DrugBank	1
ouabain	SLCO1B3	DrugBank;GuideToPharmacology	2
ouabain	SLCO1A2	DrugBank;GuideToPharmacology;KEGG;UCSF-Transportal	4
ouabain	SLCO1C1	DrugBank	1
ouabain	SLCO4C1	DrugBank	1
gabapentin enacarbil	SLC5A8	DrugBank	1
gabapentin enacarbil	SLC5A6	DrugBank	1
gaboxadol	SLC36A1	DrugBank;GuideToPharmacology	2
gadoxetate	SLCO1B1	DrugBank	1
gadoxetate	SLCO1B3	DrugBank	1
gadoxetate	ABCC4	DrugBank	1
gadoxetate	ABCC2	DrugBank	1
gadoxetate	ABCC3	DrugBank	1
gamma-ie-dap	SLC15A2	GuideToPharmacology	1
ganciclovir	SLC22A1	KEGG;UCSF-Transportal	2
ganciclovir	SLC22A6	UCSF-Transportal	1
ganciclovir	SLC47A1	UCSF-Transportal	1
ganciclovir	SLC47A2	UCSF-Transportal	1
gefitinib	ABCG2	DrugBank;Sprowl et al.	2
gefitinib	ABCB1	DrugBank;Sprowl et al.	2
gemcitabine	SLC28A3	DrugBank;GuideToPharmacology	2
gemcitabine	SLC29A2	GuideToPharmacology	1
gemcitabine	ABCB1	DrugBank	1
gemcitabine	SLC28A1	GuideToPharmacology;Sprowl et al.	2
gemcitabine	SLC29A1	DrugBank;GuideToPharmacology;Sprowl et al.	3
gemcitabine	ABCC10	DrugBank	1
glibenclamide	ABCG2	DrugBank	1
glibenclamide	ABCB1	KEGG	1
glibenclamide	SLCO2B1	DrugBank;GuideToPharmacology;KEGG;UCSF-Transportal	4
glutathione	ABCC1	DrugBank	1
glutathione	ABCC5	DrugBank	1
glutathione	ABCC4	DrugBank	1
glutathione	ABCC2	DrugBank	1
glutathione	ABCC3	DrugBank	1
glycylsarcosine	SLC15A1	UCSF-Transportal	1
glycylsarcosine	SLC15A2	UCSF-Transportal	1
glycylsarcosine	SLC15A4	GuideToPharmacology	1
grazoprevir	SLCO1B1	DrugBank	1
grazoprevir	SLCO1B3	DrugBank	1
grazoprevir	ABCB1	DrugBank	1
grepafloxacin	ABCC1	DrugBank	1
grepafloxacin	SLC22A6	DrugBank	1
grepafloxacin	ABCB1	DrugBank	1
guvacine	SLC6A12	GuideToPharmacology	1
guvacine	SLC6A1	GuideToPharmacology	1
guvacine	SLC6A11	GuideToPharmacology	1
haloperidol	ABCB1	DrugBank	1
hematoporphyrin	ABCG2	UCSF-Transportal	1
his-leu-lopinavir	SLC15A1	GuideToPharmacology	1
his-leu-lopinavir	SLC15A4	GuideToPharmacology	1
hydroxyurea	SLCO1B3	Sprowl et al.	1
hydroxyurea	SLC14A1	Sprowl et al.	1
hydroxyurea	SLC14A2	Sprowl et al.	1
hyocholate-glucuronide	ABCC3	UCSF-Transportal	1
hyodeoxycholate-glucuronide	ABCC3	UCSF-Transportal	1
ibuprofen	ABCB1	DrugBank	1
ibuprofen	SLCO2B1	DrugBank	1
idelalisib	ABCG2	DrugBank	1
idelalisib	ABCB1	DrugBank	1
ifosfamide	SLC22A2	Sprowl et al.	1
iloprost	SLCO2B1	DrugBank	1
iloprost	SLCO2A1	DrugBank	1
iloprost	SLCO3A1	DrugBank	1
imatinib	SLCO1B3	Sprowl et al.	1
imatinib	SLC22A1	DrugBank;Sprowl et al.	2
imatinib	ABCC1	Sprowl et al.	1
imatinib	ABCG2	DrugBank;KEGG;Sprowl et al.;UCSF-Transportal	4
imatinib	ABCC4	Sprowl et al.	1
imatinib	ABCB1	DrugBank;KEGG;Sprowl et al.	3
imatinib	SLCO1A2	Sprowl et al.	1
imatinib	ABCA3	DrugBank	1
imipramine	ABCB1	DrugBank	1
indacaterol	ABCB1	DrugBank;KEGG	2
indinavir	ABCB1	DrugBank;UCSF-Transportal	2
indinavir	ABCC2	DrugBank	1
indomethacin	SLC22A7	DrugBank	1
indomethacin	ABCB1	DrugBank	1
indomethacin	ABCC2	DrugBank	1
indomethacin	SLCO1A2	DrugBank	1
indomethacin	SLC10A1	DrugBank	1
inositol nicotinate	SLC5A8	DrugBank	1
iobenguane	SLC6A2	DrugBank	1
ipragliflozin	ABCB1	KEGG	1
ipratropium	SLC22A5	DrugBank;UCSF-Transportal	2
ipratropium	SLC22A4	DrugBank;UCSF-Transportal	2
irinotecan	SLCO1B1	Sprowl et al.	1
irinotecan	ABCC1	DrugBank	1
irinotecan	ABCG2	DrugBank;KEGG;Sprowl et al.	3
irinotecan	ABCC4	Sprowl et al.	1
irinotecan	ABCB1	DrugBank;KEGG;Sprowl et al.;UCSF-Transportal	4
irinotecan	ABCC2	DrugBank;Sprowl et al.;UCSF-Transportal	3
iriontecan	ABCG2	KEGG	1
iriontecan	ABCB1	KEGG	1
ivermectin	ABCG2	DrugBank	1
ivermectin	ABCB1	DrugBank;KEGG	2
ixabipilone	ABCB1	Sprowl et al.	1
ketazolam	ABCB1	DrugBank	1
ketoconazole	ABCB1	DrugBank	1
azetidine-2-carboxylate	SLC36A1	GuideToPharmacology	1
azetidine-2-carboxylate	SLC36A2	GuideToPharmacology	1
L-cycloserine	SLC36A1	GuideToPharmacology	1
L-cycloserine	SLC36A2	GuideToPharmacology	1
l-trans-2,4-pyrolidine dicarboxylate	SLC1A1	GuideToPharmacology	1
l-trans-2,4-pyrolidine dicarboxylate	SLC1A2	GuideToPharmacology	1
l-trans-2,4-pyrolidine dicarboxylate	SLC1A3	GuideToPharmacology	1
l-trans-2,4-pyrolidine dicarboxylate	SLC1A7	GuideToPharmacology	1
l-trans-2,4-pyrolidine dicarboxylate	SLC1A6	GuideToPharmacology	1
lamivudine	SLC22A1	DrugBank	1
lamivudine	SLC22A2	DrugBank;UCSF-Transportal	2
lamivudine	ABCG2	DrugBank	1
lamivudine	SLC22A6	DrugBank;KEGG	2
lamivudine	ABCC4	DrugBank	1
lamivudine	ABCB1	DrugBank	1
lamivudine	SLC22A3	DrugBank	1
lamivudine	ABCC3	DrugBank	1
lamotrigine	ABCB1	DrugBank	1
lansoprazole	ABCB1	DrugBank	1
lapatinib	SLCO1B1	Sprowl et al.	1
lapatinib	ABCG2	KEGG;Sprowl et al.	2
lapatinib	SLC22A8	Sprowl et al.	1
lapatinib	ABCB1	KEGG;Sprowl et al.	2
lapatinib	ABCC10	Sprowl et al.	1
latanoprost	SLCO2B1	DrugBank	1
leflunomide	ABCG2	DrugBank	1
lenalidomide	ABCB1	DrugBank	1
lenvatinib	ABCG2	DrugBank	1
lenvatinib	ABCB1	DrugBank;KEGG	2
levetiracetam	ABCB1	DrugBank	1
levetiracetam	ABCC2	DrugBank	1
levofloxacin	SLC22A6	DrugBank	1
levofloxacin	ABCB1	DrugBank	1
levofloxacin	SLCO1A2	KEGG;UCSF-Transportal	2
levomenol	SLCO1B1	DrugBank	1
levomenol	SLCO1B3	DrugBank	1
levomilnacipran	ABCB1	DrugBank	1
levosalbutamol	SLCO1B1	DrugBank	1
levosalbutamol	SLCO1B3	DrugBank	1
lidocaine	SLC22A3	KEGG	1
lifitegrast	SLCO2B1	DrugBank	1
lifitegrast	SLCO1A2	DrugBank	1
linagliptin	ABCB1	DrugBank	1
liothyronine	SLCO1B1	DrugBank	1
liothyronine	SLCO1B3	DrugBank	1
liothyronine	SLCO1A2	DrugBank	1
liothyronine	SLCO4A1	DrugBank	1
liothyronine	SLCO1C1	DrugBank	1
liothyronine	SLC10A1	DrugBank	1
liothyronine	SLCO4C1	DrugBank	1
liotrix	SLCO1B1	DrugBank	1
liotrix	SLCO1B3	DrugBank	1
liotrix	SLCO1A2	DrugBank	1
liotrix	SLCO4A1	DrugBank	1
liotrix	SLCO1C1	DrugBank	1
liotrix	SLC10A1	DrugBank	1
liotrix	SLCO4C1	DrugBank	1
lisinopril	SLC15A1	DrugBank	1
loperamide	ABCB1	DrugBank;KEGG;UCSF-Transportal	3
losartan	ABCB1	DrugBank	1
lovastatin	SLCO1B1	KEGG	1
lovastatin	ABCG2	KEGG	1
lovastatin	ABCC2	DrugBank	1
lusutrombopag	ABCG2	KEGG	1
lusutrombopag	ABCB1	KEGG	1
mangafodipir	SLC11A2	DrugBank	1
mannitol	ABCB1	DrugBank	1
maraviroc	ABCB1	KEGG	1
mdma	SLC6A4	GuideToPharmacology	1
mdma	SLC18A1	GuideToPharmacology	1
mdma	SLC18A2	GuideToPharmacology	1
MDP-rhodamine	SLC15A4	GuideToPharmacology	1
MDP-rhodamine	SLC15A3	GuideToPharmacology	1
alpha-(Methylamino)isobutyric acid	SLC36A1	GuideToPharmacology	1
alpha-(Methylamino)isobutyric acid	SLC36A2	GuideToPharmacology	1
alpha-(Methylamino)isobutyric acid	SLC38A3	GuideToPharmacology	1
alpha-(Methylamino)isobutyric acid	SLC38A1	GuideToPharmacology	1
alpha-(Methylamino)isobutyric acid	SLC38A2	GuideToPharmacology	1
alpha-(Methylamino)isobutyric acid	SLC38A5	GuideToPharmacology	1
alpha-(Methylamino)isobutyric acid	SLC38A4	GuideToPharmacology	1
meloxicam	ABCC4	DrugBank	1
melphalan	ABCB1	Sprowl et al.	1
melphalan	SLC7A5	Sprowl et al.	1
memantine	SLC22A2	DrugBank;KEGG;UCSF-Transportal	3
mesna	SLC22A6	Sprowl et al.	1
mesna	SLC22A8	Sprowl et al.	1
mesna	ABCB1	Sprowl et al.	1
mesna	SLC47A1	Sprowl et al.	1
mesna	ABCC2	Sprowl et al.	1
mesna	SLC22A9	Sprowl et al.	1
metformin	SLC22A1	DrugBank;GuideToPharmacology;KEGG;Nigam et al.;UCSF-Transportal	5
metformin	SLC22A2	DrugBank;KEGG;Nigam et al.;UCSF-Transportal	4
metformin	SLC47A1	GuideToPharmacology;KEGG;Nigam et al.;UCSF-Transportal	4
metformin	SLC47A2	GuideToPharmacology;KEGG;Nigam et al.;UCSF-Transportal	4
metformin	SLC22A3	DrugBank;Nigam et al.;UCSF-Transportal	3
metformin	SLC29A4	DrugBank;GuideToPharmacology	2
methadone	ABCB1	KEGG	1
methamphetamine	SLC6A2	GuideToPharmacology	1
methamphetamine	SLC6A3	GuideToPharmacology	1
methotrexate	SLCO1B1	DrugBank;Sprowl et al.;UCSF-Transportal	3
methotrexate	SLCO1B3	DrugBank;Nigam et al.;Sprowl et al.;UCSF-Transportal	4
methotrexate	SLC22A7	DrugBank;Sprowl et al.	2
methotrexate	ABCC1	DrugBank;Nigam et al.;Sprowl et al.;UCSF-Transportal	4
methotrexate	ABCG2	DrugBank;KEGG;Nigam et al.;Sprowl et al.;UCSF-Transportal	5
methotrexate	ABCC5	Nigam et al.;UCSF-Transportal	2
methotrexate	SLC22A6	DrugBank;KEGG;Nigam et al.;Sprowl et al.;UCSF-Transportal	5
methotrexate	ABCC4	DrugBank;KEGG;Nigam et al.;Sprowl et al.;UCSF-Transportal	5
methotrexate	SLC22A8	DrugBank;KEGG;Nigam et al.;Sprowl et al.;UCSF-Transportal	5
methotrexate	ABCB1	DrugBank	1
methotrexate	SLC16A1	DrugBank	1
methotrexate	ABCC2	DrugBank;KEGG;Nigam et al.;Sprowl et al.;UCSF-Transportal	5
methotrexate	SLC22A11	DrugBank;Nigam et al.;UCSF-Transportal	3
methotrexate	SLCO1A2	DrugBank;KEGG;Nigam et al.;Sprowl et al.;UCSF-Transportal	5
methotrexate	SLCO3A1	DrugBank	1
methotrexate	SLCO1C1	DrugBank	1
methotrexate	ABCC11	DrugBank	1
methotrexate	ABCC3	DrugBank;KEGG;Nigam et al.;Sprowl et al.;UCSF-Transportal	5
methotrexate	SLC46A1	DrugBank;GuideToPharmacology;Sprowl et al.	3
methotrexate	SLC19A1	DrugBank;GuideToPharmacology;Sprowl et al.	3
methotrexate	SLCO4C1	Sprowl et al.	1
methotrexate	SLC22A9	Sprowl et al.	1
methotrexate-glucuronide	ABCC5	UCSF-Transportal	1
metoprolol	ABCB1	DrugBank	1
mianserin	ABCB1	KEGG	1
Microcystin-LR	SLCO1A2	GuideToPharmacology	1
midazolam	ABCB1	DrugBank	1
mifamurtide	SLC15A1	GuideToPharmacology	1
miglitol	SLC5A4	GuideToPharmacology	1
miglustat	SLC5A4	GuideToPharmacology	1
mirabegron	ABCB1	DrugBank	1
mirabegron	SLCO1A2	DrugBank	1
mitoxantrone	ABCC1	DrugBank	1
mitoxantrone	ABCG2	DrugBank;KEGG;Sprowl et al.;UCSF-Transportal	4
mitoxantrone	ABCB1	DrugBank;Sprowl et al.	2
mitoxantrone	ABCC2	KEGG	1
mitoxantrone	SLC22A4	Sprowl et al.	1
moexipril	SLC15A1	DrugBank	1
moexipril	SLC15A2	DrugBank	1
monoglucuronosyl bilirubin	SLCO1B1	UCSF-Transportal	1
monoglucuronosyl bilirubin	SLCO1B3	UCSF-Transportal	1
montelukast	SLCO2B1	DrugBank	1
morphine	ABCB1	DrugBank	1
mpp+	SLC22A1	GuideToPharmacology	1
mpp+	SLC22A2	GuideToPharmacology	1
mpp+	SLC22A5	GuideToPharmacology	1
mpp+	SLC47A2	GuideToPharmacology	1
mpp+	SLC22A3	GuideToPharmacology	1
mpp+	SLC6A2	GuideToPharmacology	1
mpp+	SLC6A3	GuideToPharmacology	1
mpp+	SLC22A4	GuideToPharmacology	1
mpp+	SLC18A1	GuideToPharmacology	1
mpp+	SLC18A2	GuideToPharmacology	1
mpp+	SLC29A4	GuideToPharmacology	1
muramyl dipeptide	SLC15A1	GuideToPharmacology	1
muramyl dipeptide	SLC15A2	GuideToPharmacology	1
muramyl dipeptide	SLC15A4	GuideToPharmacology	1
muramyl dipeptide	SLC15A3	GuideToPharmacology	1
muscimol	SLC36A1	GuideToPharmacology	1
mycophenolate mofetil	SLCO1B1	DrugBank	1
mycophenolate mofetil	SLCO1B3	DrugBank	1
mycophenolate mofetil	ABCG2	DrugBank	1
mycophenolate mofetil	ABCB1	DrugBank	1
mycophenolate mofetil	ABCC2	DrugBank	1
n-(4'-pentanonyl)-4-(4''-dimethylamino-styryl)pyridinium	SLC18A3	GuideToPharmacology	1
n-ethyl-1-deoxynojirimycin	SLC5A4	GuideToPharmacology	1
N-ethylmaleimide S-glutathione	ABCC6	UCSF-Transportal	1
N-methyl-pyridinium-2-aldoxime	SLC18A3	GuideToPharmacology	1
n-methylpyridinium	SLC22A1	UCSF-Transportal	1
n-methylpyridinium	SLC22A2	UCSF-Transportal	1
n-methylpyridinium	SLC47A1	UCSF-Transportal	1
n-methylpyridinium	SLC47A2	UCSF-Transportal	1
n-methylpyridinium	SLC22A3	UCSF-Transportal	1
nadolol	ABCB1	DrugBank	1
nafamostat	SLC22A1	DrugBank	1
nafamostat	SLC22A2	DrugBank;KEGG	2
naloxone	ABCB1	DrugBank	1
nateglinide	ABCC4	DrugBank	1
nateglinide	SLC16A1	DrugBank	1
nelfinavir	ABCB1	DrugBank	1
niacin	SLC16A1	DrugBank	1
nicardipine	ABCB1	DrugBank;UCSF-Transportal	2
nifedipine	ABCB1	DrugBank	1
nilotenib	ABCG2	Sprowl et al.	1
nilotenib	ABCB1	Sprowl et al.	1
nilotinib	ABCG2	DrugBank	1
nilotinib	ABCB1	DrugBank;KEGG	2
nintedanib	ABCB1	DrugBank	1
nipecotic acid	SLC6A12	GuideToPharmacology	1
nipecotic acid	SLC6A1	GuideToPharmacology	1
nipecotic acid	SLC6A11	GuideToPharmacology	1
nitrofurantoin	ABCG2	DrugBank	1
nizatidine	ABCB1	DrugBank	1
norepinephrine	SLC22A1	DrugBank	1
norepinephrine	SLC22A2	DrugBank;UCSF-Transportal	2
norepinephrine	SLC22A3	DrugBank;UCSF-Transportal	2
norepinephrine	SLC6A2	DrugBank	1
norgestimate	ABCC2	DrugBank	1
ochratoxin a	SLC22A6	UCSF-Transportal	1
ochratoxin a	SLC22A8	GuideToPharmacology;UCSF-Transportal	2
ochratoxin a	SLC22A11	GuideToPharmacology;UCSF-Transportal	2
ochratoxin a	SLC22A10	GuideToPharmacology	1
olanzapine	ABCB1	DrugBank	1
olmesartan	SLCO1B1	DrugBank;KEGG;UCSF-Transportal	3
olmesartan	SLCO1B3	DrugBank;KEGG;UCSF-Transportal	3
olmesartan	SLC22A6	UCSF-Transportal	1
olmesartan	ABCC4	UCSF-Transportal	1
olmesartan	SLC22A8	UCSF-Transportal	1
olmesartan	ABCC2	DrugBank;KEGG;UCSF-Transportal	3
ombitasvir	ABCG2	DrugBank	1
ombitasvir	ABCB1	DrugBank	1
oseltamivir	SLC15A1	DrugBank;UCSF-Transportal	2
oseltamivir	ABCC4	DrugBank	1
oseltamivir	SLC22A8	DrugBank	1
oseltamivir	SLC22A6	KEGG	1
osimertinib	ABCG2	DrugBank	1
osimertinib	ABCB1	DrugBank	1
oxalate	SLC22A8	DrugBank	1
oxaliplatin	SLC22A1	DrugBank;KEGG;Sprowl et al.;UCSF-Transportal	4
oxaliplatin	SLC22A2	DrugBank;KEGG;Sprowl et al.	3
oxaliplatin	ABCG2	DrugBank	1
oxaliplatin	SLC47A1	Sprowl et al.	1
oxaliplatin	SLC22A3	DrugBank;Sprowl et al.	2
oxaliplatin	ABCC2	DrugBank	1
oxaliplatin	SLC31A1	DrugBank	1
oxamate	SLC16A3	DrugBank	1
oxypurinol	SLC22A12	UCSF-Transportal	1
p-chloroamphetamine	SLC6A4	GuideToPharmacology	1
paclitaxel	SLCO1B1	Sprowl et al.	1
paclitaxel	SLCO1B3	DrugBank;Sprowl et al.;UCSF-Transportal	3
paclitaxel	SLC22A7	Sprowl et al.;UCSF-Transportal	2
paclitaxel	ABCG2	DrugBank	1
paclitaxel	ABCB1	DrugBank;KEGG;Sprowl et al.;UCSF-Transportal	4
paclitaxel	ABCC2	DrugBank;Sprowl et al.	2
paclitaxel	ABCB11	DrugBank	1
paclitaxel	ABCC10	DrugBank;Sprowl et al.	2
paclitaxel	ABCB4	KEGG;UCSF-Transportal	2
pancuronium	SLC22A1	DrugBank	1
pancuronium	SLC22A2	GuideToPharmacology	1
panobinostat	ABCB1	DrugBank;KEGG	2
parachlorophenol	SLCO1B3	DrugBank	1
paraquat	SLC47A1	GuideToPharmacology;UCSF-Transportal	2
paroxetine	ABCB1	KEGG	1
pazopanib	ABCG2	DrugBank;KEGG;Sprowl et al.	3
pazopanib	ABCB1	DrugBank;KEGG;Sprowl et al.	3
pemetrexed	ABCC5	UCSF-Transportal	1
penicillamine	SLCO1B1	DrugBank	1
penicillin g benzathine	SLC22A8	KEGG	1
pentamidine	SLC22A1	UCSF-Transportal	1
pentostatin	SLC29A1	GuideToPharmacology	1
perindopril	SLC15A1	DrugBank	1
perindopril	SLC15A2	DrugBank	1
phalloidin	SLCO1B3	GuideToPharmacology	1
phenformin	SLC22A1	DrugBank	1
phenobarbital	ABCB1	DrugBank	1
phenylpyruvic acid	SLC16A3	DrugBank	1
phenytoin	ABCB1	DrugBank	1
phenytoin	ABCC2	DrugBank	1
pindolol	SLC22A2	KEGG	1
pitavastatin	SLCO1B1	DrugBank;KEGG;UCSF-Transportal	3
pitavastatin	SLCO1B3	DrugBank;KEGG;UCSF-Transportal	3
pitavastatin	ABCG2	DrugBank;UCSF-Transportal	2
pitavastatin	SLC22A8	UCSF-Transportal	1
pitavastatin	ABCB1	DrugBank	1
pitavastatin	SLCO2B1	DrugBank;UCSF-Transportal	2
pitavastatin	ABCC2	DrugBank	1
pitavastatin	SLCO1A2	UCSF-Transportal	1
pitavastatin	SLC10A1	DrugBank;UCSF-Transportal	2
pomalidomide	ABCB1	DrugBank	1
ponatinib	ABCG2	DrugBank	1
ponatinib	ABCB1	DrugBank	1
posaconazole	ABCB1	KEGG	1
pralatrexate	SLC19A1	DrugBank	1
pramipexole	SLC22A1	DrugBank;KEGG	2
pramipexole	SLC22A2	DrugBank;KEGG	2
pravastatin	SLCO1B1	DrugBank;KEGG;Nigam et al.;UCSF-Transportal	4
pravastatin	SLCO1B3	DrugBank	1
pravastatin	ABCG2	DrugBank	1
pravastatin	SLC22A8	DrugBank;KEGG;Nigam et al.;UCSF-Transportal	4
pravastatin	ABCB1	DrugBank	1
pravastatin	SLCO2B1	DrugBank;Nigam et al.;UCSF-Transportal	3
pravastatin	ABCC2	DrugBank	1
pravastatin	SLC22A11	Nigam et al.;UCSF-Transportal	2
pravastatin	ABCB11	DrugBank;KEGG;Nigam et al.;UCSF-Transportal	4
prazosin	SLC22A2	DrugBank	1
prazosin	ABCG2	DrugBank	1
prazosin	ABCB1	DrugBank	1
prednisone	ABCB1	DrugBank	1
probenecid	ABCC2	DrugBank	1
probenecid	SLC17A1	GuideToPharmacology	1
procainamide	SLC22A2	KEGG	1
procainamide	SLC47A1	UCSF-Transportal	1
procainamide	SLC47A2	GuideToPharmacology;UCSF-Transportal	2
procainamide	SLC22A3	KEGG	1
propranolol	ABCB1	DrugBank	1
pyrilamine	SLC22A5	GuideToPharmacology	1
pyrilamine	SLC22A4	GuideToPharmacology	1
quetiapine	ABCB1	DrugBank	1
quinapril	SLC15A1	DrugBank	1
quinapril	SLC15A2	DrugBank	1
quinidine	SLC22A1	DrugBank;KEGG	2
quinidine	ABCB1	DrugBank	1
quinidine	SLC22A5	UCSF-Transportal	1
quinidine	SLC47A1	GuideToPharmacology	1
quinidine	SLC22A3	GuideToPharmacology;KEGG	2
quinidine	SLC22A4	UCSF-Transportal	1
quinine	SLC22A1	DrugBank;KEGG	2
quinine	SLC22A2	KEGG	1
quinine	ABCB1	DrugBank	1
quinine ethylcarbonate	SLC22A1	KEGG	1
quinine ethylcarbonate	SLC22A2	KEGG	1
ramipril	SLC15A1	DrugBank	1
ramipril	SLC15A2	DrugBank	1
ranitidine	SLC22A1	UCSF-Transportal	1
ranitidine	SLC22A2	KEGG;UCSF-Transportal	2
ranitidine	SLC22A8	DrugBank	1
ranitidine	ABCB1	DrugBank	1
ranolazine	ABCB1	KEGG	1
rapamycin	ABCB1	Sprowl et al.	1
regorafenib	ABCG2	KEGG	1
regorafenib	ABCB1	KEGG	1
repaglinide	SLCO1B1	DrugBank;KEGG	2
reserpine	SLC22A2	DrugBank	1
reserpine	ABCB1	DrugBank	1
rhodamine 123	ABCB1	UCSF-Transportal	1
rhodamine 6g	ABCC1	DrugBank	1
ribavirin	SLC28A3	DrugBank	1
ribavirin	SLC28A1	GuideToPharmacology	1
ribavirin	SLC29A1	DrugBank;GuideToPharmacology	2
rifampicin	SLCO1B1	GuideToPharmacology;KEGG;UCSF-Transportal	3
rifampicin	SLCO1B3	DrugBank;GuideToPharmacology;UCSF-Transportal	3
rifampicin	ABCB1	DrugBank	1
riluzole	ABCG2	DrugBank	1
riociguat	ABCG2	DrugBank;KEGG	2
riociguat	ABCB1	KEGG	1
risperidone	ABCB1	DrugBank	1
ritonavir	ABCB1	DrugBank;UCSF-Transportal	2
ritonavir	ABCC2	DrugBank	1
rivaroxaban	ABCB1	DrugBank;KEGG	2
rocuronium	SLCO1A2	DrugBank	1
romidepsin	SLCO1B3	DrugBank	1
romidepsin	ABCB1	DrugBank	1
rosuvastatin	SLCO1B1	DrugBank;KEGG;Nigam et al.;UCSF-Transportal	4
rosuvastatin	SLCO1B3	KEGG;Nigam et al.;UCSF-Transportal	3
rosuvastatin	ABCC1	DrugBank	1
rosuvastatin	ABCG2	DrugBank;KEGG;Nigam et al.;UCSF-Transportal	4
rosuvastatin	ABCC4	DrugBank	1
rosuvastatin	SLC22A8	KEGG;Nigam et al.;UCSF-Transportal	3
rosuvastatin	SLCO2B1	Nigam et al.;UCSF-Transportal	2
rosuvastatin	SLCO1A2	GuideToPharmacology;Nigam et al.;UCSF-Transportal	3
rosuvastatin	SLC10A1	UCSF-Transportal	1
rosuvastatin	ABCB11	DrugBank	1
S-(2,4-dinitrophenyl)-glutathione	ABCC1	UCSF-Transportal	1
S-(2,4-dinitrophenyl)-glutathione	ABCC3	UCSF-Transportal	1
safinamide	ABCG2	DrugBank	1
safinamide	SLCO3A1	DrugBank	1
salicylic acid	SLC22A7	DrugBank	1
salicylic acid	SLC5A8	GuideToPharmacology	1
salicylic acid	ABCB1	DrugBank	1
salicylic acid	SLCO2B1	DrugBank	1
salicylic acid	SLC16A1	DrugBank	1
saquinavir	SLCO1B3	GuideToPharmacology	1
saquinavir	ABCC1	DrugBank	1
saquinavir	ABCB1	DrugBank;KEGG;UCSF-Transportal	3
saquinavir	ABCC2	DrugBank	1
saquinavir	SLCO1A2	UCSF-Transportal	1
saxagliptin	ABCC1	DrugBank	1
saxagliptin	SLC22A8	DrugBank	1
saxagliptin	ABCB1	KEGG	1
saxagliptin	SLCO4C1	DrugBank	1
selexipag	SLCO1B1	DrugBank	1
selexipag	SLCO1B3	DrugBank	1
selexipag	ABCB1	DrugBank	1
serotonin	SLC22A2	UCSF-Transportal	1
silodosin	ABCB1	DrugBank	1
silodosin	ABCB4	DrugBank	1
simeprevir	SLCO1B1	DrugBank;KEGG	2
simeprevir	SLCO1B3	DrugBank	1
simeprevir	ABCG2	DrugBank	1
simeprevir	ABCB1	DrugBank;KEGG	2
simeprevir	SLCO2B1	DrugBank	1
simeprevir	ABCC2	DrugBank	1
simvastatin	SLCO1B1	DrugBank	1
simvastatin	ABCC2	DrugBank	1
sirolimus	ABCB1	KEGG	1
sitagliptin	SLC22A8	KEGG;UCSF-Transportal	2
sitagliptin	ABCB1	DrugBank;KEGG	2
SN-38	ABCG2	UCSF-Transportal	1
SN-38	ABCC2	UCSF-Transportal	1
sn-38 glucuronide	ABCG2	UCSF-Transportal	1
sn-38 glucuronide	ABCC2	UCSF-Transportal	1
sodium furosemide	SLC22A6	KEGG	1
sodium furosemide	ABCC4	KEGG	1
sodium furosemide	SLC22A8	KEGG	1
sofosbuvir	ABCG2	DrugBank	1
sofosbuvir	ABCB1	DrugBank	1
sorafenib	ABCG2	DrugBank;Sprowl et al.	2
sorafenib	ABCB1	DrugBank;Sprowl et al.	2
spaglumic acid	SLC36A1	DrugBank	1
sparfloxacin	ABCB1	DrugBank	1
spirapril	SLC15A1	DrugBank	1
spirapril	SLC15A2	DrugBank	1
stavudine	SLC22A6	DrugBank	1
sulfasalazine	ABCG2	DrugBank;KEGG;UCSF-Transportal	3
sulfasalazine	ABCC2	DrugBank	1
sulfinpyrazone	ABCC2	DrugBank	1
sulfobromophthalein	SLCO1B1	KEGG	1
sulfobromophthalein	SLCO1B3	KEGG	1
sulfobromophthalein	SLCO2B1	KEGG	1
sulfobromophthalein	SLCO1A2	KEGG	1
sumatriptan	SLCO1B1	DrugBank	1
sumatriptan	ABCG2	DrugBank	1
sunitinib	ABCG2	Sprowl et al.	1
sunitinib	ABCB1	Sprowl et al.	1
tacrolimus	ABCB1	DrugBank	1
tacrolimus	ABCA5	DrugBank	1
talinolol	ABCB1	KEGG	1
talinolol	SLCO2B1	GuideToPharmacology	1
talinolol	SLCO1A2	GuideToPharmacology	1
tamoxifen	ABCG2	DrugBank	1
tamoxifen	ABCB1	DrugBank;Sprowl et al.	2
tamoxifen	ABCC2	DrugBank	1
technetium Tc-99m mebrofenin	SLCO1B1	DrugBank	1
technetium Tc-99m mebrofenin	SLCO1B3	DrugBank	1
technetium Tc-99m sestamibi	ABCC1	DrugBank	1
technetium Tc-99m sestamibi	ABCB1	DrugBank	1
tegaserod	SLC6A4	DrugBank	1
telaprevir	ABCB1	DrugBank	1
telmisartan	SLCO1B3	KEGG;UCSF-Transportal	2
telmisartan	SLCO2B1	GuideToPharmacology	1
telmisartan glucuronide	SLCO1B3	UCSF-Transportal	1
telmisartan glucuronide	SLCO2B1	UCSF-Transportal	1
temsirolimus	ABCB1	DrugBank	1
teniposide	ABCG2	DrugBank	1
teniposide	ABCC6	DrugBank	1
tenofovir	SLC22A6	KEGG;UCSF-Transportal	2
tenofovir	ABCC4	KEGG;UCSF-Transportal	2
tenofovir disoproxil	SLC22A6	DrugBank	1
tenofovir disoproxil	ABCC4	DrugBank	1
tenofovir disoproxil	SLC22A8	DrugBank	1
tenofovir disoproxil	ABCC2	DrugBank	1
tenofovir disoproxil	ABCC10	DrugBank	1
teriflunomide	ABCG2	DrugBank	1
tetracycline	SLC22A7	UCSF-Transportal	1
tetracycline	SLC22A8	UCSF-Transportal	1
tetracycline	SLC22A11	UCSF-Transportal	1
tetraethylammonium	SLC22A1	GuideToPharmacology;UCSF-Transportal	2
tetraethylammonium	SLC22A2	GuideToPharmacology;UCSF-Transportal	2
tetraethylammonium	SLC22A5	GuideToPharmacology	1
tetraethylammonium	SLC47A1	UCSF-Transportal	1
tetraethylammonium	SLC47A2	UCSF-Transportal	1
tetraethylammonium	SLC22A3	GuideToPharmacology	1
tetraethylammonium	SLC22A4	GuideToPharmacology;UCSF-Transportal	2
tetraethylammonium	SLC29A4	GuideToPharmacology	1
theophylline	SLC22A7	UCSF-Transportal	1
thpo	SLC36A1	GuideToPharmacology	1
ticagrelor	ABCB1	DrugBank	1
timolol	ABCB1	DrugBank	1
tiotropium	SLC22A5	DrugBank	1
tiotropium	SLC22A4	DrugBank	1
tolbutamide	SLCO2B1	DrugBank	1
tolvaptan	ABCB1	DrugBank;KEGG	2
topotecan	ABCG2	DrugBank;KEGG;Sprowl et al.;UCSF-Transportal	4
topotecan	ABCC4	KEGG;Sprowl et al.;UCSF-Transportal	3
topotecan	SLC22A8	Sprowl et al.	1
topotecan	ABCB1	DrugBank;KEGG;Sprowl et al.;UCSF-Transportal	4
topotecan	SLC47A1	UCSF-Transportal	1
topotecan	SLC47A2	UCSF-Transportal	1
toremifene	ABCB1	DrugBank	1
TPP+	SLC18A3	GuideToPharmacology	1
trabectedin	ABCB1	KEGG	1
trandolapril	SLC15A1	DrugBank	1
trandolapril	SLC15A2	DrugBank	1
trastuzumab	ABCB1	DrugBank	1
tri-dap	SLC15A4	GuideToPharmacology	1
triethylcholine	SLC5A7	GuideToPharmacology	1
triiodothyronine	SLCO1B3	UCSF-Transportal	1
tubercidin	SLC29A2	GuideToPharmacology	1
tubercidin	SLC29A3	GuideToPharmacology	1
tubercidin	SLC29A1	GuideToPharmacology	1
tubocurarine	SLC22A1	DrugBank	1
tubocurarine	SLC22A2	GuideToPharmacology	1
ubenimex	SLC15A2	DrugBank	1
ulipristal	ABCB1	DrugBank	1
umeclidinium	ABCB1	DrugBank	1
valacyclovir	SLC15A1	DrugBank;GuideToPharmacology;KEGG;UCSF-Transportal	4
valacyclovir	SLC15A2	KEGG	1
valacyclovir	SLC22A8	DrugBank	1
valacyclovir	SLC15A4	GuideToPharmacology	1
valganciclovir	SLC6A14	GuideToPharmacology	1
valinomycin	ABCB1	UCSF-Transportal	1
valproic acid	SLC22A7	DrugBank	1
valproic acid	SLC22A8	DrugBank	1
valproic acid	SLC16A1	DrugBank	1
valsartan	SLCO1B1	DrugBank;KEGG;UCSF-Transportal	3
valsartan	SLCO1B3	DrugBank;KEGG;UCSF-Transportal	3
valsartan	ABCC2	KEGG;UCSF-Transportal	2
varenicline	SLC22A2	KEGG;UCSF-Transportal	2
vasopressin	ABCC2	DrugBank	1
vasopressin	SLCO3A1	GuideToPharmacology	1
vecuronium	ABCB1	DrugBank	1
velpatasvir	ABCG2	DrugBank	1
velpatasvir	ABCB1	DrugBank	1
vemurafenib	ABCC1	DrugBank	1
vemurafenib	ABCG2	DrugBank	1
venetoclax	ABCG2	DrugBank	1
venetoclax	ABCB1	DrugBank	1
venlafaxine	ABCB1	DrugBank	1
verapamil	ABCB1	DrugBank;KEGG;UCSF-Transportal	3
verapamil	SLC22A5	GuideToPharmacology;UCSF-Transportal	2
verapamil	SLC22A4	GuideToPharmacology;UCSF-Transportal	2
verapamil	ABCB4	UCSF-Transportal	1
vidarabine	SLC29A2	GuideToPharmacology	1
vidarabine	SLC28A2	GuideToPharmacology	1
vidarabine	SLC29A1	GuideToPharmacology	1
vigabatrin	SLC36A1	GuideToPharmacology	1
vinblastine	SLC22A2	DrugBank	1
vinblastine	ABCC1	DrugBank;Sprowl et al.	2
vinblastine	ABCG2	Sprowl et al.	1
vinblastine	ABCB1	DrugBank;KEGG;Sprowl et al.;UCSF-Transportal	4
vinblastine	ABCC2	DrugBank;Sprowl et al.;UCSF-Transportal	3
vinblastine	ABCB11	DrugBank	1
vinblastine	ABCC10	Sprowl et al.	1
vinblastine	ABCB4	KEGG;UCSF-Transportal	2
vincristine	ABCC1	DrugBank;Sprowl et al.	2
vincristine	ABCG2	DrugBank	1
vincristine	ABCB1	DrugBank;Sprowl et al.;UCSF-Transportal	3
vincristine	ABCC2	DrugBank;Sprowl et al.	2
vincristine	ABCB11	DrugBank	1
vincristine	ABCC10	DrugBank;Sprowl et al.	2
vismodegib	ABCB1	DrugBank	1
sepantronium	SLC22A1	UCSF-Transportal	1
sepantronium	SLC22A2	UCSF-Transportal	1
zalcitabine	SLC22A7	DrugBank	1
zalcitabine	SLC28A3	GuideToPharmacology	1
zalcitabine	SLC22A6	DrugBank;KEGG;UCSF-Transportal	3
zalcitabine	SLC28A1	GuideToPharmacology	1
zalcitabine	SLC29A3	GuideToPharmacology	1
zalcitabine	SLC29A1	GuideToPharmacology	1
zebularine	SLC28A3	GuideToPharmacology	1
zebularine	SLC29A3	GuideToPharmacology	1
zidovudine	SLC22A7	UCSF-Transportal	1
zidovudine	ABCG2	DrugBank	1
zidovudine	ABCC5	DrugBank	1
zidovudine	SLC28A3	GuideToPharmacology	1
zidovudine	SLC22A6	KEGG;UCSF-Transportal	2
zidovudine	SLC29A2	GuideToPharmacology	1
zidovudine	ABCC4	DrugBank	1
zidovudine	SLC22A8	KEGG;UCSF-Transportal	2
zidovudine	ABCB1	DrugBank	1
zidovudine	SLC22A11	UCSF-Transportal	1
zidovudine	SLC28A1	GuideToPharmacology	1
zidovudine	SLC29A3	GuideToPharmacology	1
zoledronic acid	ABCC1	DrugBank	1
sepantronium	SLC35F2	Winter et al.	1
