# Supplementary material for: In silico Prioritization of Transporter–Drug Relationships From Drug Sensitivity Screens
Source: Front Pharmacol. 2018 Sep 7;9:1011. doi: 10.3389/fphar.2018.01011 (PMC6137680; doi:10.3389/fphar.2018.01011)
Supplement: TABLE S3 — Elastic Net results. [file Table_3.XLSX]

## Sheet: elastic_net_results
Compound	Transporter	median_CI	Frequency	average_Weight
Trametinib	SLC10A7	0.743210181384199	1	0.757066705845225
Trametinib	ABCF1	0.743210181384199	1	0.357057254779972
Trametinib	SLC20A1	0.743210181384199	1	-0.308210044383698
Trametinib	SLC22A15	0.743210181384199	1	-0.30813728652809
Trametinib	SLC35A2	0.743210181384199	1	0.302161906802973
Trametinib	SLC45A2	0.743210181384199	1	-0.296548859370491
Trametinib	UCP2	0.743210181384199	1	0.25945710810624
Trametinib	SLC35D2	0.743210181384199	1	-0.241580013485047
Trametinib	SLC38A9	0.743210181384199	1	-0.204741597614155
Trametinib	ABCA3	0.743210181384199	1	0.172455905240356
Trametinib	SLC39A10	0.743210181384199	1	-0.154546281258012
Trametinib	SLC26A11	0.743210181384199	1	0.149256131049107
Trametinib	SLC12A8	0.743210181384199	1	0.0934683191446584
Trametinib	SLC38A10	0.743210181384199	0.998	-0.186840695923879
Trametinib	SLC25A29	0.743210181384199	0.998	0.121670448421679
Trametinib	SLC13A5	0.743210181384199	0.996	-0.660981301293561
Trametinib	SLC30A4	0.743210181384199	0.996	0.371523118501455
Trametinib	SLC25A22	0.743210181384199	0.996	-0.254772503061415
Trametinib	SLC12A2	0.743210181384199	0.996	-0.0902829067786909
Trametinib	SLC7A3	0.743210181384199	0.996	0.0743936456474674
Trametinib	ABCA7	0.743210181384199	0.994	-0.298471520041981
Trametinib	ABCD3	0.743210181384199	0.994	0.191017807656594
Trametinib	ABCC1	0.743210181384199	0.994	0.152609821027788
Trametinib	SLC25A19	0.743210181384199	0.992	0.116502499032152
Trametinib	SLC6A12	0.743210181384199	0.99	-0.5048884422218
Trametinib	SLC4A3	0.743210181384199	0.986	-0.242936044779851
Trametinib	SLC16A2	0.743210181384199	0.984	0.100481453537902
Trametinib	SLC16A6	0.743210181384199	0.984	-0.0841580195033361
Trametinib	SLC13A1	0.743210181384199	0.982	0.626685812475508
Trametinib	SLC35D1	0.743210181384199	0.98	0.133466690338351
Trametinib	SLC4A7	0.743210181384199	0.978	-0.0798181691178707
Trametinib	SLC6A3	0.743210181384199	0.976	0.375703959523358
Trametinib	SLC39A11	0.743210181384199	0.974	-0.0788744872848811
Trametinib	SLCO4A1	0.743210181384199	0.972	-0.0880693976957731
Trametinib	ABCB5	0.743210181384199	0.962	-0.289241698925204
Trametinib	SLC13A4	0.743210181384199	0.958	0.128250528962425
Trametinib	SLC13A2	0.743210181384199	0.95	-0.467093761152328
Trametinib	SLC6A8	0.743210181384199	0.944	-0.0633549108968157
Trametinib	SLC24A1	0.743210181384199	0.94	-0.144289802061218
Trametinib	SLC35C2	0.743210181384199	0.94	-0.12012289873764
Trametinib	SLC7A7	0.743210181384199	0.936	0.0365875382675917
Trametinib	SLC43A2	0.743210181384199	0.932	0.253553343328274
Trametinib	SLC4A1	0.743210181384199	0.93	-0.796433219224585
Trametinib	SLC37A1	0.743210181384199	0.916	0.0661198590601901
Trametinib	SLC22A12	0.743210181384199	0.91	0.294127782008768
Trametinib	SLC30A3	0.743210181384199	0.908	0.12869403450301
Trametinib	ABCA13	0.743210181384199	0.906	0.0614834441139003
Trametinib	SLC37A2	0.743210181384199	0.89	-0.218735822033203
Trametinib	SLC44A2	0.743210181384199	0.89	0.0438072579936538
Trametinib	SLC22A8	0.743210181384199	0.884	0.441514898019741
Trametinib	SLC2A9	0.743210181384199	0.884	-0.0669418775467673
Trametinib	SLC4A9	0.743210181384199	0.878	-0.350029874926481
Trametinib	SLC38A3	0.743210181384199	0.878	0.191715357371553
Trametinib	SLC26A10	0.743210181384199	0.878	0.0516434375082917
Trametinib	SLC51B	0.743210181384199	0.86	-0.0827805890232652
Trametinib	SLC4A10	0.743210181384199	0.858	0.250317859393208
Trametinib	SLC45A1	0.743210181384199	0.858	0.127343004398785
Trametinib	SLC17A7	0.743210181384199	0.846	0.236712691552308
Trametinib	SLC22A2	0.743210181384199	0.844	0.188821857630054
Trametinib	SLC16A5	0.743210181384199	0.84	-0.125983256998663
Trametinib	SLC25A40	0.743210181384199	0.836	0.0840520732605996
Trametinib	SLC45A4	0.743210181384199	0.832	-0.0552289749741032
Trametinib	SLC25A46	0.743210181384199	0.83	-0.061946229614658
Trametinib	SLC1A7	0.743210181384199	0.816	-0.145806030464369
Trametinib	SLC6A14	0.743210181384199	0.816	-0.0576647133169395
Trametinib	SLC46A3	0.743210181384199	0.816	0.0307635113320514
Trametinib	SLC39A8	0.743210181384199	0.806	0.119062884934309
Trametinib	SLC5A7	0.743210181384199	0.8	-0.113584488699847
Trametinib	SLC25A3	0.743210181384199	0.792	-0.143524751954275
Trametinib	SLC39A13	0.743210181384199	0.792	-0.0659004741286921
Trametinib	SLC27A4	0.743210181384199	0.786	-0.0747511777538325
Trametinib	SLC35C1	0.743210181384199	0.784	-0.0786749739757781
Trametinib	MTCH1	0.743210181384199	0.774	0.0951050709069541
Trametinib	SLC5A11	0.743210181384199	0.768	-0.14425021848646
Trametinib	SLC22A1	0.743210181384199	0.768	0.0671342750766614
Trametinib	SLC1A6	0.743210181384199	0.768	0.0415460129225674
Trametinib	SLC32A1	0.743210181384199	0.764	0.125622543038633
Trametinib	ABCA2	0.743210181384199	0.762	0.329671287953748
Trametinib	SLC2A6	0.743210181384199	0.76	0.0457462435448146
Trametinib	SLCO1C1	0.743210181384199	0.75	-0.195160250380172
Trametinib	SLC31A2	0.743210181384199	0.74	-0.0487386767695191
Trametinib	SLC12A6	0.743210181384199	0.738	-0.0792903767451324
Trametinib	SLC38A2	0.743210181384199	0.738	-0.0416602505125566
Trametinib	ABCG2	0.743210181384199	0.73	0.0537530512807644
Trametinib	SLC12A7	0.743210181384199	0.724	0.0412573801550107
Trametinib	SLC28A1	0.743210181384199	0.718	0.128878093182038
Trametinib	SLC35A1	0.743210181384199	0.716	0.0513004604574693
Trametinib	SLC24A2	0.743210181384199	0.714	-0.180924505359435
Trametinib	SLC5A8	0.743210181384199	0.712	0.0690899018195468
Trametinib	ABCA10	0.743210181384199	0.698	-0.106703967555154
Trametinib	SLC35F3	0.743210181384199	0.698	-0.0292635242599878
Trametinib	SLC25A45	0.743210181384199	0.696	0.181855872026556
Trametinib	SLC26A6	0.743210181384199	0.696	-0.055274903435476
Trametinib	SLC2A8	0.743210181384199	0.696	0.0437726840353699
Trametinib	SLC25A35	0.743210181384199	0.68	0.15493821009109
Trametinib	SLC7A6	0.743210181384199	0.676	-0.0588920606676827
Trametinib	SLC4A4	0.743210181384199	0.67	0.0775658688810413
Trametinib	SLC35G5	0.743210181384199	0.658	0.103819433603245
Trametinib	SLC30A2	0.743210181384199	0.656	0.140790076467787
Trametinib	SLC17A2	0.743210181384199	0.654	0.146124287814203
Trametinib	SLCO6A1	0.743210181384199	0.638	-0.126050777735722
Trametinib	SLC5A5	0.743210181384199	0.634	0.185223342653211
Trametinib	SLC22A10	0.743210181384199	0.632	0.28776693136938
Trametinib	SLC5A12	0.743210181384199	0.616	-0.179223206580223
Trametinib	SLC23A3	0.743210181384199	0.6	-0.109282051143972
Trametinib	SLC4A11	0.743210181384199	0.58	-0.0448862541015374
Trametinib	SLC38A7	0.743210181384199	0.572	-0.149702986466049
Trametinib	SLC25A17	0.743210181384199	0.562	0.0643611878886827
Trametinib	SLC26A2	0.743210181384199	0.56	-0.0250300465589986
Trametinib	SLC22A18	0.743210181384199	0.558	-0.0313000293900612
Trametinib	SLC6A5	0.743210181384199	0.546	-0.146485470095263
Trametinib	SLC9A7	0.743210181384199	0.544	0.0415340456289374
Trametinib	SLC7A11	0.743210181384199	0.544	0.0245435302142688
Trametinib	SLC39A9	0.743210181384199	0.54	0.0606653157552163
Trametinib	SLC4A2	0.743210181384199	0.524	0.0416321894415355
Trametinib	SLC46A2	0.743210181384199	0.52	0.188705621286493
Trametinib	SLC20A2	0.743210181384199	0.516	-0.0338601377865696
Trametinib	SLC22A17	0.743210181384199	0.514	0.0563457374540156
Trametinib	SLC5A2	0.743210181384199	0.508	-0.196156106857233
Trametinib	SLC36A3	0.743210181384199	0.49	-0.217233491079673
Trametinib	SLC33A1	0.743210181384199	0.452	-0.0487047770702171
Trametinib	SLC38A5	0.743210181384199	0.44	-0.0207712164054032
Trametinib	SLC6A9	0.743210181384199	0.432	0.178298053304646
Trametinib	FLVCR1	0.743210181384199	0.428	0.0336555522992148
Trametinib	SLC7A14	0.743210181384199	0.418	0.0344522092963057
Trametinib	SLC35A3	0.743210181384199	0.416	0.0558825212538586
Trametinib	SLCO5A1	0.743210181384199	0.404	0.0486851117525462
Trametinib	SLC12A3	0.743210181384199	0.404	0.0483135738863896
Trametinib	SLC30A8	0.743210181384199	0.396	0.0377533925850409
Trametinib	SLC27A1	0.743210181384199	0.376	-0.144682601681819
Trametinib	SLC38A8	0.743210181384199	0.376	0.0774799865650649
Trametinib	SLC40A1	0.743210181384199	0.376	-0.0182526566133026
Trametinib	SLC39A12	0.743210181384199	0.37	-0.0785225637682549
Trametinib	RHAG	0.743210181384199	0.368	-0.0444407114466738
Trametinib	SLC25A12	0.743210181384199	0.364	0.0428348912436213
Trametinib	SLC7A9	0.743210181384199	0.362	0.0375042441998578
Trametinib	SLC48A1	0.743210181384199	0.356	0.0385037055224829
Trametinib	ABCA5	0.743210181384199	0.356	0.0296144431992902
Trametinib	SLC1A5	0.743210181384199	0.354	-0.0235495500998396
Trametinib	SLC47A2	0.743210181384199	0.334	0.0250766155945884
Trametinib	SLC30A10	0.743210181384199	0.332	0.116817788429647
Trametinib	SLC28A3	0.743210181384199	0.326	-0.0436020572101797
Trametinib	SLC30A6	0.743210181384199	0.324	-0.0723205642261369
Trametinib	SLC22A7	0.743210181384199	0.316	0.230197895936524
Trametinib	SLC22A24	0.743210181384199	0.302	0.179540710893173
Trametinib	SLC35B3	0.743210181384199	0.298	0.0450956513169759
Trametinib	SLC35G1	0.743210181384199	0.294	-0.0280971126188013
Trametinib	SLC17A9	0.743210181384199	0.288	-0.0436406670900947
Trametinib	SLC35F4	0.743210181384199	0.282	0.0219240538298418
Trametinib	SLC9A5	0.743210181384199	0.26	-0.0433351198128255
Trametinib	SLC9A9	0.743210181384199	0.258	0.0477578827831269
Trametinib	SLC39A7	0.743210181384199	0.25	0.036735673161356
Trametinib	SLC16A14	0.743210181384199	0.25	0.0166631532937136
Trametinib	MFSD7	0.743210181384199	0.246	0.0674452869869233
Trametinib	SLC16A8	0.743210181384199	0.246	0.0613955574944643
Trametinib	SLC25A6	0.743210181384199	0.244	0.0296495899359367
Trametinib	SLC25A30	0.743210181384199	0.242	0.0806698489147626
Trametinib	SLC25A14	0.743210181384199	0.24	0.050317685641223
Trametinib	SLC25A23	0.743210181384199	0.234	-0.0498522330915328
Trametinib	SLC6A19	0.743210181384199	0.228	0.0690994075047676
Trametinib	ABCA9	0.743210181384199	0.226	-0.153393353399996
Trametinib	SLC44A5	0.743210181384199	0.226	-0.0253804141926001
Trametinib	SLCO1B1	0.743210181384199	0.224	-0.0549620251626082
Trametinib	SLC39A4	0.743210181384199	0.22	-0.0146385448724686
Trametinib	SLC28A2	0.743210181384199	0.218	-0.0616919303820619
Trametinib	SLC7A4	0.743210181384199	0.21	0.0976560723916584
Trametinib	SLC19A3	0.743210181384199	0.208	-0.0382555153416023
Trametinib	SLC25A48	0.743210181384199	0.206	0.0842914762233701
Trametinib	SLC6A15	0.743210181384199	0.206	-0.0147293114027773
Trametinib	ABCG5	0.743210181384199	0.2	-0.0492803614137158
Trametinib	SLC13A3	0.743210181384199	0.198	-0.0684164259946083
Trametinib	ABCB11	0.743210181384199	0.196	-0.151827291372376
Trametinib	SLC10A5	0.743210181384199	0.188	0.106679065433009
Trametinib	SLC22A11	0.743210181384199	0.186	-0.121311890081409
Trametinib	SLC26A3	0.743210181384199	0.182	-0.0270600013187628
Trametinib	SLC25A34	0.743210181384199	0.18	-0.0751732441655101
Trametinib	ABCC9	0.743210181384199	0.18	0.0256132569466718
Trametinib	SLC6A11	0.743210181384199	0.178	0.19732797356374
Trametinib	SLC12A9	0.743210181384199	0.176	-0.0500180189032479
Trametinib	SLC30A9	0.743210181384199	0.176	-0.0314418304798258
Trametinib	CFTR	0.743210181384199	0.176	-0.0268431000258252
Trametinib	SLCO2A1	0.743210181384199	0.174	-0.0499856382657331
Trametinib	SLC41A2	0.743210181384199	0.174	0.0386088300638688
Trametinib	SLC16A10	0.743210181384199	0.174	0.0309178342332289
Trametinib	SLC52A1	0.743210181384199	0.172	-0.0509821771596388
Trametinib	SLC7A5	0.743210181384199	0.162	-0.0202546954923057
Trametinib	SLC22A4	0.743210181384199	0.16	-0.0163646203378522
Trametinib	SLC34A1	0.743210181384199	0.154	-0.171385408848583
Trametinib	UCP1	0.743210181384199	0.154	0.109324191986101
Trametinib	SLC9A2	0.743210181384199	0.152	0.0467990770123559
Trametinib	SLC9B2	0.743210181384199	0.15	-0.0331056050324101
Trametinib	SLC36A4	0.743210181384199	0.148	-0.0208060455039465
Trametinib	SLC26A5	0.743210181384199	0.14	-0.176564608780197
Trametinib	SLC35B1	0.743210181384199	0.14	0.0411553647233956
Trametinib	SLC22A23	0.743210181384199	0.14	0.0248227840591607
Trametinib	SLC3A1	0.743210181384199	0.138	-0.0341167546804827
Trametinib	SLC2A10	0.743210181384199	0.136	0.0176285228604136
Trametinib	SLC34A3	0.743210181384199	0.128	-0.0672773900856844
Trametinib	SLC25A5	0.743210181384199	0.128	-0.0641427888539535
Trametinib	RHCG	0.743210181384199	0.128	-0.0249626338635637
Trametinib	SLC18A2	0.743210181384199	0.126	-0.0292770080078236
Trametinib	SLC6A17	0.743210181384199	0.122	-0.0982490384230586
Trametinib	SLC2A12	0.743210181384199	0.122	-0.0123840975259671
Trametinib	SLC26A7	0.743210181384199	0.12	-0.174937406943035
Trametinib	SLC25A31	0.743210181384199	0.118	0.130711170780546
Trametinib	SLC47A1	0.743210181384199	0.118	0.0445823522906254
Trametinib	SLC14A1	0.743210181384199	0.118	-0.0145314271827543
Trametinib	SLC25A47	0.743210181384199	0.112	0.111240794473467
Trametinib	ABCC10	0.743210181384199	0.112	-0.0371577748273323
Trametinib	SLC39A1	0.743210181384199	0.112	-0.031249904355813
Trametinib	SLC7A8	0.743210181384199	0.11	0.0591186437074139
Trametinib	SLC35A4	0.743210181384199	0.11	0.0490431093683603
Trametinib	SLC6A2	0.743210181384199	0.11	-0.0288408006488924
Trametinib	SLC35A5	0.743210181384199	0.11	-0.024644383380536
Trametinib	ABCC12	0.743210181384199	0.106	-0.137749468900164
Trametinib	SLC30A7	0.743210181384199	0.106	-0.0351981470360678
Trametinib	ABCC2	0.743210181384199	0.106	-0.0156204401914589
Trametinib	SLC10A6	0.743210181384199	0.104	0.0981581592538034
Trametinib	SLC25A25	0.743210181384199	0.104	-0.0480585595553503
Trametinib	SLC16A3	0.743210181384199	0.1	-0.00937537902774605
Trametinib	SLC10A2	0.743210181384199	0.098	-0.0323142004493103
Trametinib	ABCA6	0.743210181384199	0.098	-0.0208010334255349
Trametinib	SLC25A37	0.743210181384199	0.096	-0.0166072351836419
Trametinib	SLCO3A1	0.743210181384199	0.094	-0.0108582293612753
Trametinib	SLC29A1	0.743210181384199	0.092	0.0535925894000223
Trametinib	ABCA4	0.743210181384199	0.092	-0.040298009749219
Trametinib	SLCO4C1	0.743210181384199	0.09	0.0224094671804976
Trametinib	SLC25A18	0.743210181384199	0.088	0.0285199966707772
Trametinib	SLC12A4	0.743210181384199	0.086	-0.0814711440586287
Trametinib	SLC39A5	0.743210181384199	0.084	-0.0392516043421504
Trametinib	SLC18B1	0.743210181384199	0.084	-0.0202075745835609
Trametinib	SLC12A1	0.743210181384199	0.082	-0.0868869761084088
Trametinib	SLC6A20	0.743210181384199	0.082	-0.0391220983347569
Trametinib	SLC15A4	0.743210181384199	0.082	0.0182626570215834
Trametinib	SLC22A3	0.743210181384199	0.08	-0.0181784128677939
Trametinib	SLCO2B1	0.743210181384199	0.078	0.0591187158901771
Trametinib	ABCG4	0.743210181384199	0.076	0.152392836811029
Trametinib	SLC5A10	0.743210181384199	0.076	-0.0573641746116213
Trametinib	SLC7A10	0.743210181384199	0.076	0.0553132025711508
Trametinib	SLC19A1	0.743210181384199	0.076	0.037539155342272
Trametinib	SLC29A3	0.743210181384199	0.076	-0.0279431110221004
Trametinib	SLC51A	0.743210181384199	0.074	0.105781487687845
Trametinib	SLC41A1	0.743210181384199	0.072	0.0210710929880297
Trametinib	SLC25A41	0.743210181384199	0.07	0.0775892963016218
Trametinib	ABCA8	0.743210181384199	0.07	0.0438003126396988
Trametinib	SLC15A3	0.743210181384199	0.07	0.0151356130575732
Trametinib	ABCE1	0.743210181384199	0.064	0.0325685850996295
Trametinib	MTCH2	0.743210181384199	0.064	-0.0266544235343595
Trametinib	SLC38A1	0.743210181384199	0.064	0.0184447965157062
Trametinib	SLC52A3	0.743210181384199	0.062	-0.0698441572150622
Trametinib	SLC25A27	0.743210181384199	0.062	-0.0253115250855122
Trametinib	SLC5A1	0.743210181384199	0.058	-0.0255751564968795
Trametinib	SLC37A4	0.743210181384199	0.058	0.0190185133155592
Trametinib	SLC25A4	0.743210181384199	0.058	-0.0126920287022236
Trametinib	TAP1	0.743210181384199	0.058	0.0120521407896995
Trametinib	SLCO1A2	0.743210181384199	0.056	0.0371932161241692
Trametinib	SLC9C1	0.743210181384199	0.054	-0.0904773380778142
Trametinib	SLC1A2	0.743210181384199	0.054	0.0772183532272782
Trametinib	SLC25A16	0.743210181384199	0.054	-0.0266901583001847
Trametinib	SLC17A4	0.743210181384199	0.052	-0.128174839642126
Trametinib	SLC2A7	0.743210181384199	0.052	0.0686130532820633
Trametinib	SLC25A43	0.743210181384199	0.052	-0.018544552363127
Trametinib	SLC27A6	0.743210181384199	0.052	-0.0160653287355042
Trametinib	SLC43A1	0.743210181384199	0.052	0.0117165384610908
Trametinib	SLC7A1	0.743210181384199	0.05	0.0214629549108107
Trametinib	SLC22A16	0.743210181384199	0.048	-0.0559438487252285
Trametinib	SLC22A14	0.743210181384199	0.046	-0.107893314092702
Trametinib	SLC26A4	0.743210181384199	0.046	-0.0268914769418464
Trametinib	SLC35F5	0.743210181384199	0.046	0.015123857391538
Trametinib	SLC22A25	0.743210181384199	0.044	-0.115483804555394
Trametinib	SLC6A7	0.743210181384199	0.044	0.0908495436973132
Trametinib	SLC15A1	0.743210181384199	0.044	0.0888687486322565
Trametinib	SLC23A1	0.743210181384199	0.044	0.0695143187265091
Trametinib	SLC25A2	0.743210181384199	0.042	0.106326028391612
Trametinib	SLC2A2	0.743210181384199	0.042	-0.0395695277596501
Trametinib	SLC7A13	0.743210181384199	0.04	0.080749320568902
Trametinib	SLC39A3	0.743210181384199	0.04	-0.0507619037702661
Trametinib	ABCD1	0.743210181384199	0.04	-0.0474615275933877
Trametinib	SLC25A26	0.743210181384199	0.04	-0.0218915375093107
Trametinib	SLC44A1	0.743210181384199	0.04	-0.0100589700985001
Trametinib	ABCB1	0.743210181384199	0.04	-0.00766777080605744
Trametinib	SLC5A9	0.743210181384199	0.038	-0.0939763440877511
Trametinib	SLC26A9	0.743210181384199	0.038	-0.0256439715275763
Trametinib	ABCB4	0.743210181384199	0.038	-0.0219991910277584
Trametinib	SLC8A3	0.743210181384199	0.038	0.0141804842621093
Trametinib	SLC9A6	0.743210181384199	0.036	0.0497298594067638
Trametinib	SLC38A6	0.743210181384199	0.036	-0.0185674738972282
Trametinib	SLC16A7	0.743210181384199	0.036	-0.0185447420226339
Trametinib	SLC22A13	0.743210181384199	0.034	0.0511579520451707
Trametinib	ABCG8	0.743210181384199	0.032	0.0699098219182019
Trametinib	SLC52A2	0.743210181384199	0.032	-0.0317751867023575
Trametinib	SLC50A1	0.743210181384199	0.032	-0.0239663516167936
Trametinib	SLC38A4	0.743210181384199	0.032	0.0166139488269189
Trametinib	SLC2A4	0.743210181384199	0.03	0.19485052507221
Trametinib	SLC25A11	0.743210181384199	0.03	0.0175882242273117
Trametinib	SLC24A5	0.743210181384199	0.028	-0.0298187771282829
Trametinib	ABCA12	0.743210181384199	0.028	0.0191960399188991
Trametinib	SLC10A1	0.743210181384199	0.026	0.14159824350893
Trametinib	SLC29A4	0.743210181384199	0.026	0.0579313024420091
Trametinib	ABCC11	0.743210181384199	0.026	0.037840248493704
Trametinib	SLC30A1	0.743210181384199	0.026	-0.0156167776771807
Trametinib	ABCC5	0.743210181384199	0.026	-0.008793322303563
Trametinib	ABCB8	0.743210181384199	0.024	0.086604162056562
Trametinib	SLC6A1	0.743210181384199	0.024	-0.0167877578971793
Trametinib	SLC25A24	0.743210181384199	0.024	-0.0107701265101933
Trametinib	SLC26A8	0.743210181384199	0.022	0.100168845003123
Trametinib	SLC9A3	0.743210181384199	0.022	0.0429139608967197
Trametinib	SLC35D3	0.743210181384199	0.022	-0.0162999387243047
Trametinib	SLC39A2	0.743210181384199	0.022	-0.0097000503377027
Trametinib	DIRC2	0.743210181384199	0.02	-0.030879572426902
Trametinib	SLC18A1	0.743210181384199	0.02	-0.0188636809424186
Trametinib	SLC35E3	0.743210181384199	0.02	0.0137165373211642
Trametinib	SLC7A2	0.743210181384199	0.02	-0.0098289369277171
Trametinib	ABCG1	0.743210181384199	0.02	-0.00811017926478044
Trametinib	SLC6A4	0.743210181384199	0.018	-0.0155494960327974
Trametinib	SLC25A1	0.743210181384199	0.018	-0.000110529889965931
Trametinib	SLC45A3	0.743210181384199	0.016	0.0512521173357917
Trametinib	SLC4A8	0.743210181384199	0.016	0.0499975200630149
Trametinib	SLC6A16	0.743210181384199	0.016	0.0487112537262798
Trametinib	SLC25A39	0.743210181384199	0.016	0.0158964875856362
Trametinib	SLC27A5	0.743210181384199	0.016	-0.0113991840830408
Trametinib	SLC44A3	0.743210181384199	0.016	-0.0102392325010555
Trametinib	SLC16A12	0.743210181384199	0.016	0.00560185880948323
Trametinib	SLC6A18	0.743210181384199	0.014	0.0937291611478727
Trametinib	SLC9A1	0.743210181384199	0.014	-0.0770354644594638
Trametinib	SLC2A14	0.743210181384199	0.014	0.0318579788442383
Trametinib	SLC11A2	0.743210181384199	0.014	0.0189652602207571
Trametinib	SLC25A21	0.743210181384199	0.014	0.0170154755683267
Trametinib	SLC3A2	0.743210181384199	0.014	0.0169347076533394
Trametinib	SLC35F1	0.743210181384199	0.014	0.0158598098014979
Trametinib	SLC24A3	0.743210181384199	0.014	0.011441560968955
Trametinib	SLC2A1	0.743210181384199	0.014	-0.0112003468249619
Trametinib	SLC39A6	0.743210181384199	0.014	0.00744574016868035
Trametinib	SLC16A4	0.743210181384199	0.014	-0.00305349121039417
Trametinib	SLC36A2	0.743210181384199	0.012	-0.0658104528171694
Trametinib	SLC2A13	0.743210181384199	0.012	-0.0622770181412413
Trametinib	SLC9B1	0.743210181384199	0.012	0.0603659707790672
Trametinib	ABCC13	0.743210181384199	0.012	-0.0577125438666257
Trametinib	SLC22A20	0.743210181384199	0.012	-0.0220711260418143
Trametinib	SLC35G6	0.743210181384199	0.012	-0.0191489424451466
Trametinib	SLC35E2	0.743210181384199	0.012	0.016489251408323
Trametinib	SLC17A1	0.743210181384199	0.012	-0.0143698698930864
Trametinib	SLC16A1	0.743210181384199	0.012	0.0115155728383741
Trametinib	SLC2A5	0.743210181384199	0.012	0.0107243827091879
Trametinib	SLC39A14	0.743210181384199	0.01	-0.0719446805646482
Trametinib	UCP3	0.743210181384199	0.01	0.050244302028195
Trametinib	ABCF2	0.743210181384199	0.01	0.0405601745449552
Trametinib	SLC25A42	0.743210181384199	0.01	0.0253147397926642
Trametinib	SLC25A32	0.743210181384199	0.01	-0.0242319673030596
Trametinib	SLC35G2	0.743210181384199	0.01	0.012046069060837
Trametinib	SLC16A9	0.743210181384199	0.01	0.00935983708074033
Trametinib	SLC1A1	0.743210181384199	0.01	0.00551362995253034
Trametinib	ABCC4	0.743210181384199	0.01	-0.00440332033701688
Trametinib	SLC26A1	0.743210181384199	0.008	0.112294516339609
Trametinib	SLC25A44	0.743210181384199	0.008	-0.0903914676003716
Trametinib	SLC22A6	0.743210181384199	0.008	-0.090326329175577
Trametinib	SLC9A8	0.743210181384199	0.008	0.0717826141753675
Trametinib	SLC36A1	0.743210181384199	0.008	-0.0502037411377004
Trametinib	SLC30A5	0.743210181384199	0.008	0.0278689997763806
Trametinib	SLC29A2	0.743210181384199	0.008	-0.0239444251738769
Trametinib	SLC41A3	0.743210181384199	0.008	0.00783182826878693
Trametinib	SLC17A5	0.743210181384199	0.008	-0.00465874625125586
Trametinib	SLC31A1	0.743210181384199	0.008	-0.00139450830699586
Trametinib	SLC15A2	0.743210181384199	0.006	-0.054328631394155
Trametinib	SLC17A3	0.743210181384199	0.006	-0.00791542227173408
Trametinib	SLC27A3	0.743210181384199	0.006	-0.00666663111276958
Trametinib	SLC25A36	0.743210181384199	0.006	0.0064113505974916
Trametinib	SLC10A3	0.743210181384199	0.006	0.00637177402140924
Trametinib	ABCA1	0.743210181384199	0.006	0.001873684176506
Trametinib	SLC9C2	0.743210181384199	0.004	0.123397297493318
Trametinib	SLC22A9	0.743210181384199	0.004	-0.0416174320506119
Trametinib	SLC46A1	0.743210181384199	0.004	0.0355268136941692
Trametinib	SLC25A15	0.743210181384199	0.004	-0.0309322447376112
Trametinib	ABCD4	0.743210181384199	0.004	-0.02338254661383
Trametinib	SLC25A28	0.743210181384199	0.004	-0.0221950572566719
Trametinib	SLC5A4	0.743210181384199	0.004	-0.0205193643793333
Trametinib	SLC44A4	0.743210181384199	0.004	-0.0162592187997658
Trametinib	SLC10A4	0.743210181384199	0.004	-0.0134926063485694
Trametinib	SLC37A3	0.743210181384199	0.004	-0.0124160078589923
Trametinib	SLC22A5	0.743210181384199	0.004	0.0123444945195196
Trametinib	SLC16A13	0.743210181384199	0.004	0.0114234290766682
Trametinib	RHBG	0.743210181384199	0.002	-0.318941051146886
Trametinib	SLC14A2	0.743210181384199	0.002	-0.152099926247912
Trametinib	SLC12A5	0.743210181384199	0.002	0.142645357397109
Trametinib	SLC17A8	0.743210181384199	0.002	-0.120114367896706
Trametinib	SLC6A6	0.743210181384199	0.002	0.0638991048300251
Trametinib	ABCC6	0.743210181384199	0.002	-0.0529980381486972
Trametinib	SLC1A4	0.743210181384199	0.002	-0.0483463664934379
Trametinib	SLC35G3	0.743210181384199	0.002	0.0399603468288926
Trametinib	SLC25A38	0.743210181384199	0.002	0.0353019381429873
Trametinib	ABCB9	0.743210181384199	0.002	-0.0310343444781946
Trametinib	SLC5A6	0.743210181384199	0.002	-0.0285643102126052
Trametinib	SLC16A11	0.743210181384199	0.002	0.0168523770302731
Trametinib	SLC23A2	0.743210181384199	0.002	-0.0152068764125829
Trametinib	SLC8A1	0.743210181384199	0.002	-0.0144491128343181
Trametinib	SLC34A2	0.743210181384199	0.002	0.0111894192298721
Trametinib	ABCB10	0.743210181384199	0.002	-0.00583517040338694
Trametinib	SLC25A53	0.743210181384199	0.002	0.00582820016691562
Trametinib	SLC17A6	0.743210181384199	0.002	0.00479119845262734
Trametinib	SLC1A3	0.743210181384199	0.002	-0.00253612287761878
Trametinib	SLC38A11	0.743210181384199	0.002	0.0020971281796376
Trametinib	SLC27A2	0.743210181384199	0.002	-0.000636488285063618
Trametinib	SLC6A13	0.743210181384199	0.002	-0.000131653867559526
Refametinib_2	SLC45A2	0.733535842688385	1	-0.524676733918715
Refametinib_2	SLC30A4	0.733535842688385	1	0.446362371677221
Refametinib_2	SLC22A15	0.733535842688385	1	-0.445559210532562
Refametinib_2	SLC25A3	0.733535842688385	1	-0.361288126363949
Refametinib_2	ABCF1	0.733535842688385	1	0.307286398472826
Refametinib_2	UCP2	0.733535842688385	1	0.223873112754925
Refametinib_2	SLC26A11	0.733535842688385	1	0.199915596384245
Refametinib_2	SLC35D2	0.733535842688385	1	-0.192772774087519
Refametinib_2	SLC12A2	0.733535842688385	1	-0.161884022812252
Refametinib_2	SLC12A8	0.733535842688385	1	0.122866668354591
Refametinib_2	SLC27A1	0.733535842688385	0.998	-0.714531724219127
Refametinib_2	SLC16A6	0.733535842688385	0.998	-0.208974070637632
Refametinib_2	SLC20A1	0.733535842688385	0.998	-0.192382301354891
Refametinib_2	SLC44A2	0.733535842688385	0.998	0.125818762039667
Refametinib_2	SLC25A19	0.733535842688385	0.994	0.161744858458371
Refametinib_2	ABCA3	0.733535842688385	0.992	0.137333951392995
Refametinib_2	SLC38A10	0.733535842688385	0.99	-0.246869398499646
Refametinib_2	SLC26A6	0.733535842688385	0.99	-0.152616557423739
Refametinib_2	SLC37A1	0.733535842688385	0.99	0.124807652417255
Refametinib_2	SLC7A3	0.733535842688385	0.99	0.0882009106945888
Refametinib_2	SLC39A8	0.733535842688385	0.988	0.273121739859497
Refametinib_2	SLC25A29	0.733535842688385	0.986	0.125505234624854
Refametinib_2	SLC38A9	0.733535842688385	0.984	-0.155591758283976
Refametinib_2	SLC4A3	0.733535842688385	0.976	-0.265012866654021
Refametinib_2	SLC39A11	0.733535842688385	0.976	-0.11746444483147
Refametinib_2	SLC22A4	0.733535842688385	0.976	-0.0974016310648513
Refametinib_2	SLC30A2	0.733535842688385	0.974	0.566113515972764
Refametinib_2	SLC43A2	0.733535842688385	0.972	0.453873487249749
Refametinib_2	SLC2A9	0.733535842688385	0.972	-0.124003250943746
Refametinib_2	SLC26A2	0.733535842688385	0.968	-0.0656934394476486
Refametinib_2	SLC22A18	0.733535842688385	0.962	-0.0831371361139379
Refametinib_2	SLC36A4	0.733535842688385	0.962	-0.0694668869273861
Refametinib_2	ABCA13	0.733535842688385	0.958	0.0795411080572084
Refametinib_2	SLC6A8	0.733535842688385	0.956	-0.0878818028600602
Refametinib_2	ABCD3	0.733535842688385	0.95	0.187878532153829
Refametinib_2	SLCO1A2	0.733535842688385	0.95	0.156936755758991
Refametinib_2	ABCC1	0.733535842688385	0.95	0.126717289963925
Refametinib_2	ABCA7	0.733535842688385	0.948	-0.297975385900047
Refametinib_2	SLC35A2	0.733535842688385	0.942	0.217487052607382
Refametinib_2	SLC24A2	0.733535842688385	0.936	-0.368356386247289
Refametinib_2	SLC4A9	0.733535842688385	0.934	-0.446722205838368
Refametinib_2	SLC6A3	0.733535842688385	0.934	0.380535974017406
Refametinib_2	SLC45A4	0.733535842688385	0.934	-0.0864099761735742
Refametinib_2	SLC35C2	0.733535842688385	0.932	-0.150963826937894
Refametinib_2	SLC25A35	0.733535842688385	0.928	0.314986892025798
Refametinib_2	SLC38A8	0.733535842688385	0.918	0.23816594487762
Refametinib_2	SLC35D3	0.733535842688385	0.918	-0.123609854753247
Refametinib_2	SLC13A1	0.733535842688385	0.912	0.594795917584058
Refametinib_2	SLC25A22	0.733535842688385	0.908	-0.199039109959693
Refametinib_2	SLC1A7	0.733535842688385	0.904	-0.243477412420556
Refametinib_2	SLC17A7	0.733535842688385	0.896	0.321355347908885
Refametinib_2	SLC5A5	0.733535842688385	0.894	0.338176410785636
Refametinib_2	ABCB5	0.733535842688385	0.892	-0.412310658878556
Refametinib_2	SLC17A9	0.733535842688385	0.888	-0.13575032404274
Refametinib_2	SLC17A2	0.733535842688385	0.886	0.281626189424432
Refametinib_2	SLC39A10	0.733535842688385	0.886	-0.0947122974349034
Refametinib_2	SLC44A1	0.733535842688385	0.882	-0.0463698621926758
Refametinib_2	MTCH1	0.733535842688385	0.864	0.137053537572702
Refametinib_2	SLC36A3	0.733535842688385	0.862	-0.531170967612954
Refametinib_2	SLC4A1	0.733535842688385	0.858	-0.783932050171795
Refametinib_2	SLC10A7	0.733535842688385	0.854	0.429682329711154
Refametinib_2	SLC22A12	0.733535842688385	0.846	0.391974872241803
Refametinib_2	SLC29A4	0.733535842688385	0.844	0.202222412518101
Refametinib_2	SLC40A1	0.733535842688385	0.836	-0.0460919069883194
Refametinib_2	SLC38A3	0.733535842688385	0.834	0.214221123098514
Refametinib_2	SLCO4A1	0.733535842688385	0.832	-0.0711455525898285
Refametinib_2	SLC24A1	0.733535842688385	0.826	-0.133598312246964
Refametinib_2	SLC31A2	0.733535842688385	0.796	-0.0703068729784264
Refametinib_2	SLCO6A1	0.733535842688385	0.794	-0.178463830318333
Refametinib_2	SLC12A7	0.733535842688385	0.794	0.0538237737205456
Refametinib_2	SLC5A8	0.733535842688385	0.782	0.140382763676125
Refametinib_2	SLC4A4	0.733535842688385	0.778	0.101308257236165
Refametinib_2	SLC5A2	0.733535842688385	0.776	-0.382205332448672
Refametinib_2	SLC25A17	0.733535842688385	0.76	0.107189316143808
Refametinib_2	RHAG	0.733535842688385	0.754	-0.0948139400420948
Refametinib_2	SLC46A2	0.733535842688385	0.752	0.349914049002711
Refametinib_2	SLC16A2	0.733535842688385	0.742	0.0602426954831724
Refametinib_2	SLC37A2	0.733535842688385	0.738	-0.246272060955466
Refametinib_2	SLC39A13	0.733535842688385	0.738	-0.0787673808704353
Refametinib_2	SLC12A9	0.733535842688385	0.734	-0.109788134328244
Refametinib_2	SLC13A2	0.733535842688385	0.722	-0.330545006741094
Refametinib_2	ABCE1	0.733535842688385	0.718	0.0851238256642828
Refametinib_2	SLC22A1	0.733535842688385	0.688	0.0759445338987404
Refametinib_2	SLC3A1	0.733535842688385	0.664	-0.0962868734304086
Refametinib_2	SLC6A14	0.733535842688385	0.66	-0.0547120873322258
Refametinib_2	MFSD7	0.733535842688385	0.654	0.150390970794423
Refametinib_2	SLCO5A1	0.733535842688385	0.652	0.0713191458979661
Refametinib_2	SLC22A17	0.733535842688385	0.646	0.071361902897012
Refametinib_2	SLC7A9	0.733535842688385	0.64	0.057160155871826
Refametinib_2	SLC22A10	0.733535842688385	0.624	0.363495147376789
Refametinib_2	SLC6A9	0.733535842688385	0.622	0.275088958018808
Refametinib_2	SLC2A6	0.733535842688385	0.606	0.0481764908557459
Refametinib_2	SLC45A1	0.733535842688385	0.604	0.0987030194646132
Refametinib_2	SLC35A3	0.733535842688385	0.6	0.0850118564230043
Refametinib_2	ABCA4	0.733535842688385	0.596	-0.185548023714098
Refametinib_2	SLC12A6	0.733535842688385	0.596	-0.0773315818227514
Refametinib_2	SLC16A8	0.733535842688385	0.592	0.143261856827849
Refametinib_2	SLC19A3	0.733535842688385	0.588	-0.0728022125625501
Refametinib_2	SLC35A5	0.733535842688385	0.586	-0.0586235454711063
Refametinib_2	ABCB4	0.733535842688385	0.574	-0.0571783659547044
Refametinib_2	SLC2A7	0.733535842688385	0.558	0.174470173593857
Refametinib_2	SLC39A9	0.733535842688385	0.558	0.0824175722140594
Refametinib_2	SLC30A1	0.733535842688385	0.558	-0.0344362173725971
Refametinib_2	SLC22A3	0.733535842688385	0.556	-0.0454485708600779
Refametinib_2	SLC35G1	0.733535842688385	0.546	-0.0465205495728603
Refametinib_2	SLC13A4	0.733535842688385	0.536	0.0855435924509006
Refametinib_2	SLCO2B1	0.733535842688385	0.532	0.0823150660486511
Refametinib_2	SLC44A4	0.733535842688385	0.53	-0.0439073760192395
Refametinib_2	SLC9A2	0.733535842688385	0.528	0.0888278044902612
Refametinib_2	SLC25A37	0.733535842688385	0.526	-0.0357168123067576
Refametinib_2	SLC5A1	0.733535842688385	0.51	-0.0874834072758619
Refametinib_2	SLC16A3	0.733535842688385	0.504	-0.0258980334559257
Refametinib_2	SLC6A5	0.733535842688385	0.5	-0.173933575535148
Refametinib_2	SLC16A5	0.733535842688385	0.494	-0.0901478877651734
Refametinib_2	SLC46A3	0.733535842688385	0.486	0.027534267531231
Refametinib_2	SLC6A12	0.733535842688385	0.48	-0.189252492688733
Refametinib_2	SLC38A5	0.733535842688385	0.468	-0.0298099046635227
Refametinib_2	SLC1A6	0.733535842688385	0.42	0.0286911903040301
Refametinib_2	SLC7A6	0.733535842688385	0.416	-0.0497750122219623
Refametinib_2	SLC47A2	0.733535842688385	0.404	0.0381140289848248
Refametinib_2	SLC28A1	0.733535842688385	0.396	0.216314053527943
Refametinib_2	SLC39A7	0.733535842688385	0.384	0.0470089890093201
Refametinib_2	SLC4A10	0.733535842688385	0.382	0.177663134425089
Refametinib_2	ABCA5	0.733535842688385	0.378	0.0396043406804161
Refametinib_2	SLC2A8	0.733535842688385	0.376	0.0355472482992017
Refametinib_2	SLC7A11	0.733535842688385	0.36	0.0254844613554458
Refametinib_2	ABCA6	0.733535842688385	0.352	-0.040498523224634
Refametinib_2	SLCO1B1	0.733535842688385	0.35	-0.0638533113187252
Refametinib_2	SLC35D1	0.733535842688385	0.344	0.0593789083953991
Refametinib_2	SLCO3A1	0.733535842688385	0.342	-0.0315261210661942
Refametinib_2	SLC16A4	0.733535842688385	0.33	-0.0157506499283731
Refametinib_2	SLC26A5	0.733535842688385	0.326	-0.321779170389317
Refametinib_2	SLC28A3	0.733535842688385	0.322	-0.062973625122144
Refametinib_2	RHCG	0.733535842688385	0.322	-0.0473496161382823
Refametinib_2	SLC7A13	0.733535842688385	0.304	0.135897579305373
Refametinib_2	SLC35B3	0.733535842688385	0.298	0.0590938624112672
Refametinib_2	ABCB11	0.733535842688385	0.294	-0.200018044618053
Refametinib_2	ABCB1	0.733535842688385	0.294	-0.017950521212981
Refametinib_2	SLC7A4	0.733535842688385	0.284	0.0854550798466766
Refametinib_2	SLC23A3	0.733535842688385	0.28	-0.0855632833067008
Refametinib_2	SLC10A1	0.733535842688385	0.278	0.20392673077748
Refametinib_2	SLC6A1	0.733535842688385	0.274	0.224984111567194
Refametinib_2	SLC25A25	0.733535842688385	0.274	0.0872339421169535
Refametinib_2	SLC38A2	0.733535842688385	0.274	-0.0284865092560882
Refametinib_2	SLC12A1	0.733535842688385	0.27	-0.192878427565751
Refametinib_2	SLC39A5	0.733535842688385	0.268	-0.0690420895956889
Refametinib_2	ABCA9	0.733535842688385	0.262	-0.229272710054219
Refametinib_2	SLC15A2	0.733535842688385	0.258	-0.0638068049868501
Refametinib_2	SLC33A1	0.733535842688385	0.258	-0.0594451376489197
Refametinib_2	SLC35C1	0.733535842688385	0.256	-0.0582820573518666
Refametinib_2	SLC25A5	0.733535842688385	0.244	-0.0143928768249803
Refametinib_2	SLC28A2	0.733535842688385	0.24	-0.0733232620839333
Refametinib_2	SLC9A9	0.733535842688385	0.24	0.064997213674852
Refametinib_2	UCP1	0.733535842688385	0.238	0.215108627174752
Refametinib_2	SLC9A7	0.733535842688385	0.234	0.0379202840228838
Refametinib_2	SLC22A16	0.733535842688385	0.23	-0.0751382930801349
Refametinib_2	SLC32A1	0.733535842688385	0.23	0.0727283913156374
Refametinib_2	SLC25A24	0.733535842688385	0.228	-0.0306801440598019
Refametinib_2	SLC6A15	0.733535842688385	0.228	-0.0213486118188048
Refametinib_2	SLC26A4	0.733535842688385	0.22	-0.0625132137813027
Refametinib_2	SLC30A6	0.733535842688385	0.218	-0.0790881047563157
Refametinib_2	SLC35E2	0.733535842688385	0.218	-0.0393347945934367
Refametinib_2	ABCC2	0.733535842688385	0.218	-0.0265302423791353
Refametinib_2	ABCA10	0.733535842688385	0.216	-0.0674642688421159
Refametinib_2	SLC22A23	0.733535842688385	0.214	0.0432546706404791
Refametinib_2	SLC2A10	0.733535842688385	0.214	0.0268674445498112
Refametinib_2	SLC16A9	0.733535842688385	0.212	0.034257724941438
Refametinib_2	SLC38A1	0.733535842688385	0.21	0.02132604306938
Refametinib_2	SLC35F5	0.733535842688385	0.204	0.0358119836255366
Refametinib_2	SLC52A3	0.733535842688385	0.2	-0.0961162408806416
Refametinib_2	SLC25A36	0.733535842688385	0.2	0.0383039009209644
Refametinib_2	SLC26A8	0.733535842688385	0.198	-0.126111581077567
Refametinib_2	SLC25A34	0.733535842688385	0.198	-0.0967666062817408
Refametinib_2	SLC44A5	0.733535842688385	0.194	-0.0382050875428065
Refametinib_2	SLC35G6	0.733535842688385	0.19	-0.0970585435254051
Refametinib_2	SLC25A6	0.733535842688385	0.19	0.032332188752261
Refametinib_2	SLC26A9	0.733535842688385	0.188	0.0595213426079363
Refametinib_2	SLC5A12	0.733535842688385	0.182	-0.115557394642998
Refametinib_2	SLC30A3	0.733535842688385	0.18	0.0784587129160013
Refametinib_2	ABCA2	0.733535842688385	0.176	0.200882404596073
Refametinib_2	SLC13A5	0.733535842688385	0.174	-0.197274508650635
Refametinib_2	ABCG4	0.733535842688385	0.172	0.273351027818749
Refametinib_2	SLC4A11	0.733535842688385	0.172	-0.0305009023650243
Refametinib_2	SLC7A14	0.733535842688385	0.168	0.0334310318106874
Refametinib_2	SLC7A1	0.733535842688385	0.164	0.0541103513392505
Refametinib_2	SLC9A8	0.733535842688385	0.162	-0.0849991724264562
Refametinib_2	SLC48A1	0.733535842688385	0.16	0.0425467715996059
Refametinib_2	SLC30A9	0.733535842688385	0.158	-0.0467621857658005
Refametinib_2	CFTR	0.733535842688385	0.156	-0.0255022139818925
Refametinib_2	SLC25A14	0.733535842688385	0.148	0.0544133438797672
Refametinib_2	SLC22A2	0.733535842688385	0.148	0.0495172868667805
Refametinib_2	SLC22A24	0.733535842688385	0.146	0.204722313754048
Refametinib_2	SLC22A6	0.733535842688385	0.144	-0.284982462306722
Refametinib_2	SLC17A4	0.733535842688385	0.142	-0.315262630362575
Refametinib_2	SLC29A2	0.733535842688385	0.138	-0.0511031363077342
Refametinib_2	SLC51B	0.733535842688385	0.136	-0.0377977376610849
Refametinib_2	SLC35A1	0.733535842688385	0.128	0.0339662665218947
Refametinib_2	SLC25A31	0.733535842688385	0.126	0.149246158618445
Refametinib_2	SLC2A5	0.733535842688385	0.126	0.0376228067186763
Refametinib_2	SLC6A19	0.733535842688385	0.122	0.110511419974262
Refametinib_2	SLC25A48	0.733535842688385	0.122	0.0859244841088214
Refametinib_2	ABCF2	0.733535842688385	0.12	0.0488895978041891
Refametinib_2	SLC25A11	0.733535842688385	0.106	0.0391693459679142
Refametinib_2	SLC9A1	0.733535842688385	0.104	-0.0890393621083191
Refametinib_2	SLC25A18	0.733535842688385	0.104	0.0237883352492116
Refametinib_2	SLC6A16	0.733535842688385	0.102	0.0465155557067034
Refametinib_2	SLC25A12	0.733535842688385	0.102	0.0305922298158552
Refametinib_2	SLC10A3	0.733535842688385	0.102	0.026776204038799
Refametinib_2	SLC22A8	0.733535842688385	0.1	0.187122183382276
Refametinib_2	SLC7A10	0.733535842688385	0.1	0.0856048536190196
Refametinib_2	SLC24A3	0.733535842688385	0.1	-0.0145321760260995
Refametinib_2	SLC25A30	0.733535842688385	0.098	0.0970552131063896
Refametinib_2	SLC7A5	0.733535842688385	0.098	-0.0251194823556917
Refametinib_2	SLC13A3	0.733535842688385	0.096	-0.0825027403897072
Refametinib_2	SLC41A3	0.733535842688385	0.094	-0.0292570354559237
Refametinib_2	SLC11A1	0.733535842688385	0.09	-0.2284006806056
Refametinib_2	ABCB10	0.733535842688385	0.09	-0.031287909006348
Refametinib_2	SLC1A4	0.733535842688385	0.09	-0.0283315067917147
Refametinib_2	SLC35G2	0.733535842688385	0.088	0.00943693161853728
Refametinib_2	SLC12A3	0.733535842688385	0.086	0.0396932472006954
Refametinib_2	SLC23A1	0.733535842688385	0.084	0.140823893507135
Refametinib_2	SLC26A10	0.733535842688385	0.082	0.0261257515732157
Refametinib_2	SLCO2A1	0.733535842688385	0.08	-0.0562378766615514
Refametinib_2	SLC25A16	0.733535842688385	0.078	-0.0324429690077618
Refametinib_2	RHBG	0.733535842688385	0.076	-0.15222554235056
Refametinib_2	SLC6A18	0.733535842688385	0.076	0.0930453917054915
Refametinib_2	SLC7A2	0.733535842688385	0.076	-0.0127333043218433
Refametinib_2	SLC25A47	0.733535842688385	0.07	0.187528181588526
Refametinib_2	SLC1A2	0.733535842688385	0.068	-0.0449896311396063
Refametinib_2	SLC8A1	0.733535842688385	0.068	-0.0359110699923523
Refametinib_2	ABCC9	0.733535842688385	0.068	0.0304716637269699
Refametinib_2	SLC10A5	0.733535842688385	0.064	0.11207487692514
Refametinib_2	SLC39A12	0.733535842688385	0.064	-0.0456791427477579
Refametinib_2	SLC39A3	0.733535842688385	0.062	-0.0733220451257653
Refametinib_2	SLC43A1	0.733535842688385	0.062	0.0155722738784034
Refametinib_2	SLC39A14	0.733535842688385	0.06	-0.0632025937847921
Refametinib_2	FLVCR1	0.733535842688385	0.06	0.0301034029907146
Refametinib_2	SLC39A4	0.733535842688385	0.058	-0.0107623887626277
Refametinib_2	SLC22A11	0.733535842688385	0.056	-0.172761247247293
Refametinib_2	SLC27A2	0.733535842688385	0.054	-0.00782068740929476
Refametinib_2	SLC25A53	0.733535842688385	0.052	0.0889027382701215
Refametinib_2	SLC16A13	0.733535842688385	0.052	0.0696355469302843
Refametinib_2	ABCG5	0.733535842688385	0.052	-0.0601375039838454
Refametinib_2	SLC25A26	0.733535842688385	0.052	0.0220113728826613
Refametinib_2	SLC16A14	0.733535842688385	0.052	0.00930966374869174
Refametinib_2	SLC30A5	0.733535842688385	0.05	0.033420161855738
Refametinib_2	ABCC5	0.733535842688385	0.05	-0.0286260675155073
Refametinib_2	SLC34A1	0.733535842688385	0.048	-0.190674365906727
Refametinib_2	SLC9C1	0.733535842688385	0.044	-0.183874020329935
Refametinib_2	SLC34A3	0.733535842688385	0.044	-0.0851879954396713
Refametinib_2	SLC39A2	0.733535842688385	0.044	-0.0452904674804032
Refametinib_2	SLC25A40	0.733535842688385	0.044	-0.0224553800186982
Refametinib_2	SLC7A7	0.733535842688385	0.044	0.00944426956751234
Refametinib_2	ABCC11	0.733535842688385	0.042	0.0330114712275694
Refametinib_2	ABCG8	0.733535842688385	0.04	-0.0866170429302457
Refametinib_2	SLC7A8	0.733535842688385	0.04	0.0719033663186561
Refametinib_2	SLC2A4	0.733535842688385	0.038	0.21112971048812
Refametinib_2	ABCC13	0.733535842688385	0.038	-0.172338011672657
Refametinib_2	SLC30A10	0.733535842688385	0.038	0.0959148227022194
Refametinib_2	ABCD1	0.733535842688385	0.038	0.0397890507721999
Refametinib_2	SLC16A7	0.733535842688385	0.038	-0.0210783771705365
Refametinib_2	SLC38A11	0.733535842688385	0.038	0.0134886356992398
Refametinib_2	SLC6A4	0.733535842688385	0.038	0.00304522374785728
Refametinib_2	SLC25A46	0.733535842688385	0.036	-0.0243134018941827
Refametinib_2	TAP1	0.733535842688385	0.036	0.014216862905638
Refametinib_2	SLC29A1	0.733535842688385	0.034	0.123659214186863
Refametinib_2	SLC10A6	0.733535842688385	0.034	0.11431333280702
Refametinib_2	SLC5A10	0.733535842688385	0.034	-0.0693470204030107
Refametinib_2	SLC38A4	0.733535842688385	0.034	-0.0534677968621698
Refametinib_2	SLC24A5	0.733535842688385	0.034	-0.0299781222961472
Refametinib_2	SLC20A2	0.733535842688385	0.034	-0.016353449650415
Refametinib_2	ABCA8	0.733535842688385	0.034	0.00947896347553091
Refametinib_2	SLC35F4	0.733535842688385	0.032	0.0216888133273424
Refametinib_2	SLC36A1	0.733535842688385	0.03	-0.126509274447945
Refametinib_2	SLC17A8	0.733535842688385	0.03	-0.10720553241655
Refametinib_2	SLC6A20	0.733535842688385	0.03	-0.0459650158260154
Refametinib_2	SLC25A23	0.733535842688385	0.03	0.0294625112368319
Refametinib_2	SLC12A5	0.733535842688385	0.028	0.265565486441473
Refametinib_2	MTCH2	0.733535842688385	0.028	-0.0360940267725543
Refametinib_2	SLC27A5	0.733535842688385	0.028	-0.0134242192590029
Refametinib_2	SLC16A1	0.733535842688385	0.028	0.0107583205862691
Refametinib_2	SLC15A1	0.733535842688385	0.026	0.112509430598169
Refametinib_2	SLC6A17	0.733535842688385	0.026	-0.0463083031632315
Refametinib_2	SLC25A13	0.733535842688385	0.026	-0.0212971428267473
Refametinib_2	SLC4A7	0.733535842688385	0.024	-0.0132688985906952
Refametinib_2	ABCG2	0.733535842688385	0.024	0.008543549081058
Refametinib_2	SLC26A7	0.733535842688385	0.022	-0.147609516300708
Refametinib_2	SLC9B1	0.733535842688385	0.022	-0.0594236876884035
Refametinib_2	SLC18B1	0.733535842688385	0.022	-0.0424022499261719
Refametinib_2	SLC25A21	0.733535842688385	0.022	0.0220610650452531
Refametinib_2	SLC3A2	0.733535842688385	0.02	0.0359790001358347
Refametinib_2	SLC35B1	0.733535842688385	0.02	0.0321826088036714
Refametinib_2	SLC16A10	0.733535842688385	0.02	0.0202264389426718
Refametinib_2	SLC1A1	0.733535842688385	0.02	0.00901557638894888
Refametinib_2	SLC2A12	0.733535842688385	0.02	-0.00755431490199587
Refametinib_2	ABCD4	0.733535842688385	0.018	0.0524774287629674
Refametinib_2	SLC52A1	0.733535842688385	0.018	-0.0445478947681817
Refametinib_2	SLC12A4	0.733535842688385	0.018	-0.0418328470814045
Refametinib_2	SLC47A1	0.733535842688385	0.018	0.0394850839937495
Refametinib_2	SLC1A3	0.733535842688385	0.018	0.017698070649217
Refametinib_2	SLC35F2	0.733535842688385	0.018	-0.0138195142616229
Refametinib_2	SLC25A2	0.733535842688385	0.016	-0.10936647627092
Refametinib_2	SLC24A4	0.733535842688385	0.016	0.0777107854131785
Refametinib_2	SLC5A7	0.733535842688385	0.016	-0.0750572514727597
Refametinib_2	ABCC6	0.733535842688385	0.016	-0.0487192575338183
Refametinib_2	SLC25A42	0.733535842688385	0.016	0.0450364168455238
Refametinib_2	SLC35G3	0.733535842688385	0.016	-0.0361737713954801
Refametinib_2	ABCC10	0.733535842688385	0.016	-0.0289081818686234
Refametinib_2	SLC4A2	0.733535842688385	0.016	0.0283793490200676
Refametinib_2	SLC15A3	0.733535842688385	0.016	0.0270891369301136
Refametinib_2	SLC35E3	0.733535842688385	0.016	0.0165994024274861
Refametinib_2	ABCC4	0.733535842688385	0.016	-0.0118337844004174
Refametinib_2	ABCC12	0.733535842688385	0.014	-0.096384839403095
Refametinib_2	SLC22A25	0.733535842688385	0.014	0.0858716392016893
Refametinib_2	ABCC8	0.733535842688385	0.014	0.0404416567622908
Refametinib_2	SLCO4C1	0.733535842688385	0.014	0.0235197714009687
Refametinib_2	SLC2A14	0.733535842688385	0.014	-0.0230779853964764
Refametinib_2	SLC41A2	0.733535842688385	0.014	0.0206369540730493
Refametinib_2	SLC29A3	0.733535842688385	0.014	-0.0152234035420796
Refametinib_2	SLC45A3	0.733535842688385	0.014	0.00229208881456117
Refametinib_2	SLC25A44	0.733535842688385	0.012	-0.135772314901397
Refametinib_2	SLCO1C1	0.733535842688385	0.012	-0.10290914634855
Refametinib_2	SLC35G5	0.733535842688385	0.012	0.0501463789874985
Refametinib_2	SLC51A	0.733535842688385	0.012	0.0212583155544038
Refametinib_2	SLC38A6	0.733535842688385	0.012	-0.0175316326294376
Refametinib_2	SLC15A4	0.733535842688385	0.012	0.0165788144582002
Refametinib_2	SLC2A1	0.733535842688385	0.012	-0.0126607003776228
Refametinib_2	SLC39A1	0.733535842688385	0.012	-0.00672432210894663
Refametinib_2	SLC9A6	0.733535842688385	0.012	-0.00247650069077525
Refametinib_2	SLC22A14	0.733535842688385	0.01	0.102236147850946
Refametinib_2	SLC5A4	0.733535842688385	0.01	-0.0429379262903968
Refametinib_2	SLC35F1	0.733535842688385	0.01	-0.0375470911781445
Refametinib_2	SLC2A13	0.733535842688385	0.01	-0.0347785363131408
Refametinib_2	SLC41A1	0.733535842688385	0.01	0.0294234829850099
Refametinib_2	SLC37A3	0.733535842688385	0.01	0.0274952625929836
Refametinib_2	SLC50A1	0.733535842688385	0.01	-0.0250259739680871
Refametinib_2	SLC17A5	0.733535842688385	0.01	0.0176314862101042
Refametinib_2	SLC25A27	0.733535842688385	0.01	0.0112137173312112
Refametinib_2	SLC5A11	0.733535842688385	0.01	-0.00548940678747285
Refametinib_2	SLC27A6	0.733535842688385	0.01	0.00432791827375798
Refametinib_2	SLC36A2	0.733535842688385	0.008	-0.248093087131782
Refametinib_2	SLC6A7	0.733535842688385	0.008	-0.133982003598357
Refametinib_2	SLC11A2	0.733535842688385	0.008	-0.0551122485355666
Refametinib_2	SLC25A1	0.733535842688385	0.008	-0.041039641313015
Refametinib_2	SLC52A2	0.733535842688385	0.008	-0.0364461557976309
Refametinib_2	SLC4A8	0.733535842688385	0.008	0.025831246484212
Refametinib_2	SLC17A6	0.733535842688385	0.008	0.0165205460276617
Refametinib_2	SLC25A38	0.733535842688385	0.008	0.0159765203896848
Refametinib_2	SLC8A3	0.733535842688385	0.008	0.007485183283351
Refametinib_2	SLC22A20	0.733535842688385	0.008	-0.00672684073410464
Refametinib_2	SLC6A11	0.733535842688385	0.006	0.147791870799946
Refametinib_2	SLC9B2	0.733535842688385	0.006	-0.064523115989394
Refametinib_2	SLC26A1	0.733535842688385	0.006	0.0431943525177016
Refametinib_2	SLC22A13	0.733535842688385	0.006	0.0387106332229493
Refametinib_2	SLC27A4	0.733535842688385	0.006	-0.0351602911339534
Refametinib_2	SLC31A1	0.733535842688385	0.006	0.0272635809326274
Refametinib_2	SLC25A39	0.733535842688385	0.006	0.0210158286677484
Refametinib_2	SLC18A2	0.733535842688385	0.006	0.0186965674397528
Refametinib_2	SLC25A32	0.733535842688385	0.006	-0.0174947578104444
Refametinib_2	ABCG1	0.733535842688385	0.006	-0.0125985272941072
Refametinib_2	SLC1A5	0.733535842688385	0.006	-0.00211862355211649
Refametinib_2	ABCB8	0.733535842688385	0.004	-0.264367467645303
Refametinib_2	SLC25A45	0.733535842688385	0.004	0.105459314116511
Refametinib_2	SLC9C2	0.733535842688385	0.004	0.0996667250805327
Refametinib_2	SLC16A11	0.733535842688385	0.004	0.0775597581506297
Refametinib_2	SLC38A7	0.733535842688385	0.004	-0.0491589188481792
Refametinib_2	SLC35A4	0.733535842688385	0.004	0.0480957130925356
Refametinib_2	SLC17A3	0.733535842688385	0.004	-0.0451644417160548
Refametinib_2	SLC9A5	0.733535842688385	0.004	-0.0434544553368313
Refametinib_2	SLC25A41	0.733535842688385	0.004	-0.0411820061344183
Refametinib_2	ABCB7	0.733535842688385	0.004	-0.0407702327860126
Refametinib_2	SLC9A3	0.733535842688385	0.004	-0.0298378599304308
Refametinib_2	SLC10A2	0.733535842688385	0.004	0.0264971623923175
Refametinib_2	SLC16A12	0.733535842688385	0.004	0.0162457711189347
Refametinib_2	SLC44A3	0.733535842688385	0.004	-0.0157879025125898
Refametinib_2	SLC6A6	0.733535842688385	0.004	-0.0147601669657482
Refametinib_2	SLC30A8	0.733535842688385	0.004	0.00976996042698439
Refametinib_2	SLC14A1	0.733535842688385	0.004	0.00899722067198217
Refametinib_2	SLC26A3	0.733535842688385	0.004	-0.00735928613891312
Refametinib_2	SLC18A1	0.733535842688385	0.002	0.0432595279847559
Refametinib_2	SLC46A1	0.733535842688385	0.002	0.0431353632756986
Refametinib_2	SLC22A5	0.733535842688385	0.002	0.0374479388240949
Refametinib_2	SLC10A4	0.733535842688385	0.002	0.0368739693813623
Refametinib_2	ABCA1	0.733535842688385	0.002	0.0314720192525019
Refametinib_2	ABCA12	0.733535842688385	0.002	0.0307250754448249
Refametinib_2	SLC25A15	0.733535842688385	0.002	0.0260131338013133
Refametinib_2	SLC25A10	0.733535842688385	0.002	-0.0259768978207882
Refametinib_2	SLC5A9	0.733535842688385	0.002	0.0252120140565294
Refametinib_2	UCP3	0.733535842688385	0.002	-0.0238683486933268
Refametinib_2	SLC5A6	0.733535842688385	0.002	-0.0174821393001469
Refametinib_2	SLC23A2	0.733535842688385	0.002	-0.0128013377253823
Refametinib_2	SLC22A7	0.733535842688385	0.002	0.00901084423093284
Refametinib_2	SLC19A1	0.733535842688385	0.002	0.00791005493076502
Refametinib_2	SLC34A2	0.733535842688385	0.002	-0.00584580994641199
Refametinib_2	SLC39A6	0.733535842688385	0.002	0.00337013062712604
Refametinib_2	SLC30A7	0.733535842688385	0.002	0.000405987639380368
Refametinib_1	SLC27A1	0.719463229078614	1	-0.910062700567917
Refametinib_1	SLC6A3	0.719463229078614	1	0.59485638592906
Refametinib_1	SLC45A2	0.719463229078614	1	-0.394899679861408
Refametinib_1	SLC20A1	0.719463229078614	1	-0.341025819201881
Refametinib_1	SLC35D2	0.719463229078614	1	-0.306624092977882
Refametinib_1	SLC38A10	0.719463229078614	1	-0.279347997389783
Refametinib_1	MTCH1	0.719463229078614	1	0.255392518239717
Refametinib_1	UCP2	0.719463229078614	1	0.155426091789975
Refametinib_1	SLC22A15	0.719463229078614	0.998	-0.411039511390878
Refametinib_1	SLC12A2	0.719463229078614	0.996	-0.108416581696989
Refametinib_1	SLC17A9	0.719463229078614	0.992	-0.181356234021397
Refametinib_1	SLC9A7	0.719463229078614	0.992	0.149952877996864
Refametinib_1	ABCD3	0.719463229078614	0.986	0.152348812667836
Refametinib_1	SLC7A3	0.719463229078614	0.986	0.07160419049037
Refametinib_1	SLC30A4	0.719463229078614	0.984	0.363668031112597
Refametinib_1	SLC26A11	0.719463229078614	0.984	0.107220132279118
Refametinib_1	SLC22A12	0.719463229078614	0.976	0.461397949465841
Refametinib_1	SLC31A2	0.719463229078614	0.964	-0.111827993261237
Refametinib_1	SLC9A8	0.719463229078614	0.962	-0.326483295467954
Refametinib_1	SLC44A2	0.719463229078614	0.952	0.0706637218100016
Refametinib_1	SLC2A6	0.719463229078614	0.95	0.0829666114239218
Refametinib_1	SLC22A8	0.719463229078614	0.944	0.598117920680012
Refametinib_1	SLC38A3	0.719463229078614	0.932	0.252235065836637
Refametinib_1	SLC35D1	0.719463229078614	0.924	0.114282263465551
Refametinib_1	ABCA3	0.719463229078614	0.924	0.078088102096066
Refametinib_1	SLC6A11	0.719463229078614	0.912	0.523351303398664
Refametinib_1	SLC38A9	0.719463229078614	0.9	-0.093039662926595
Refametinib_1	SLCO4A1	0.719463229078614	0.894	-0.0732183112932317
Refametinib_1	SLC4A9	0.719463229078614	0.88	-0.33457698905064
Refametinib_1	SLC25A19	0.719463229078614	0.88	0.068127874819213
Refametinib_1	SLC25A45	0.719463229078614	0.876	0.228040754539566
Refametinib_1	SLC25A3	0.719463229078614	0.852	-0.159650062868087
Refametinib_1	ABCB10	0.719463229078614	0.85	-0.0904110039987105
Refametinib_1	SLC22A16	0.719463229078614	0.848	-0.161563535909365
Refametinib_1	SLC12A6	0.719463229078614	0.838	-0.097864282729937
Refametinib_1	FLVCR1	0.719463229078614	0.824	0.0651221336343779
Refametinib_1	SLC6A8	0.719463229078614	0.822	-0.0552159525730706
Refametinib_1	SLC27A3	0.719463229078614	0.818	-0.096267045399901
Refametinib_1	RHAG	0.719463229078614	0.808	-0.149430212235068
Refametinib_1	SLC39A9	0.719463229078614	0.806	0.0832333919276322
Refametinib_1	SLC37A2	0.719463229078614	0.796	-0.195107658743556
Refametinib_1	SLC5A7	0.719463229078614	0.794	-0.179042546585442
Refametinib_1	SLC22A18	0.719463229078614	0.794	-0.0467913833607765
Refametinib_1	SLC45A4	0.719463229078614	0.792	-0.0628204248176189
Refametinib_1	SLC26A6	0.719463229078614	0.778	-0.0699796738255777
Refametinib_1	SLC35A2	0.719463229078614	0.776	0.122776327017837
Refametinib_1	SLC35C2	0.719463229078614	0.772	-0.0955729456922576
Refametinib_1	SLC48A1	0.719463229078614	0.768	0.0792846015604107
Refametinib_1	SLC47A1	0.719463229078614	0.762	0.105500939996905
Refametinib_1	SLC5A2	0.719463229078614	0.756	-0.33020430298059
Refametinib_1	SLC24A1	0.719463229078614	0.754	-0.114198161953142
Refametinib_1	ABCB5	0.719463229078614	0.748	-0.336709035168737
Refametinib_1	SLC39A4	0.719463229078614	0.748	-0.0289689912360114
Refametinib_1	SLC6A19	0.719463229078614	0.746	-0.3222894171253
Refametinib_1	SLC38A8	0.719463229078614	0.732	0.12943829043428
Refametinib_1	SLC41A2	0.719463229078614	0.722	0.0670954968471734
Refametinib_1	SLC4A7	0.719463229078614	0.718	-0.0426844597522525
Refametinib_1	SLC4A3	0.719463229078614	0.7	-0.140764008275211
Refametinib_1	SLC1A6	0.719463229078614	0.692	0.0361027937416287
Refametinib_1	SLC26A8	0.719463229078614	0.68	-0.263925056184986
Refametinib_1	SLC4A1	0.719463229078614	0.674	-0.212935205865469
Refametinib_1	SLC4A10	0.719463229078614	0.672	0.229850760922477
Refametinib_1	SLC5A5	0.719463229078614	0.648	0.221566816647673
Refametinib_1	ABCB1	0.719463229078614	0.646	-0.0327836531705858
Refametinib_1	SLCO3A1	0.719463229078614	0.644	-0.0388496583740379
Refametinib_1	SLCO1B1	0.719463229078614	0.642	-0.0946433236870305
Refametinib_1	SLC18A2	0.719463229078614	0.638	-0.0600294936799017
Refametinib_1	SLC36A3	0.719463229078614	0.62	-0.325973963005454
Refametinib_1	SLC51B	0.719463229078614	0.62	-0.0661230929916284
Refametinib_1	SLC37A1	0.719463229078614	0.614	0.0410058089791425
Refametinib_1	CFTR	0.719463229078614	0.602	-0.0390515153215568
Refametinib_1	SLC12A8	0.719463229078614	0.596	0.0284072149803603
Refametinib_1	SLC10A7	0.719463229078614	0.594	0.254875261611526
Refametinib_1	SLC22A4	0.719463229078614	0.59	-0.0327735795614528
Refametinib_1	SLC35D3	0.719463229078614	0.588	-0.0580378262947272
Refametinib_1	SLC43A2	0.719463229078614	0.582	0.1580543440507
Refametinib_1	SLC24A5	0.719463229078614	0.582	-0.0454896470386577
Refametinib_1	SLC26A2	0.719463229078614	0.57	-0.0274571435275596
Refametinib_1	SLC15A2	0.719463229078614	0.564	-0.0740217539611235
Refametinib_1	SLC35G5	0.719463229078614	0.558	0.11220265043914
Refametinib_1	SLC44A1	0.719463229078614	0.55	-0.0270473466257872
Refametinib_1	SLC16A5	0.719463229078614	0.548	-0.0910960205465308
Refametinib_1	SLC2A8	0.719463229078614	0.548	0.0426855039150234
Refametinib_1	SLC16A14	0.719463229078614	0.548	0.0195786036021751
Refametinib_1	SLC39A7	0.719463229078614	0.512	0.0463800150523353
Refametinib_1	SLC16A2	0.719463229078614	0.512	0.0429763147802476
Refametinib_1	SLC37A4	0.719463229078614	0.51	0.0428526363243949
Refametinib_1	SLC24A4	0.719463229078614	0.506	-0.179263883924109
Refametinib_1	SLC12A7	0.719463229078614	0.504	0.0382028171473186
Refametinib_1	SLC22A24	0.719463229078614	0.502	0.259679436717405
Refametinib_1	SLC25A35	0.719463229078614	0.496	0.146309472128857
Refametinib_1	SLC25A42	0.719463229078614	0.496	0.0953513875452391
Refametinib_1	SLC13A3	0.719463229078614	0.492	-0.140969313099467
Refametinib_1	ABCA13	0.719463229078614	0.482	0.0326912447727469
Refametinib_1	ABCA7	0.719463229078614	0.456	-0.111681951743574
Refametinib_1	SLC39A12	0.719463229078614	0.452	-0.106633327758575
Refametinib_1	SLC41A3	0.719463229078614	0.448	-0.0412871711247203
Refametinib_1	ABCC10	0.719463229078614	0.44	-0.0668139545892721
Refametinib_1	SLC25A12	0.719463229078614	0.434	0.0444928158258251
Refametinib_1	SLC7A11	0.719463229078614	0.43	0.0227606522388881
Refametinib_1	MFSD7	0.719463229078614	0.42	0.0968382090390788
Refametinib_1	SLC22A1	0.719463229078614	0.408	0.0504517229145834
Refametinib_1	SLC39A8	0.719463229078614	0.4	0.0720729897383482
Refametinib_1	SLC25A26	0.719463229078614	0.4	-0.0455998313901669
Refametinib_1	SLC25A14	0.719463229078614	0.39	0.060054140227867
Refametinib_1	SLC3A1	0.719463229078614	0.388	-0.061849958330633
Refametinib_1	SLC30A1	0.719463229078614	0.382	-0.0247249496994087
Refametinib_1	SLC35A1	0.719463229078614	0.38	0.0379210276624661
Refametinib_1	SLC39A10	0.719463229078614	0.378	-0.0353881569619579
Refametinib_1	SLC30A2	0.719463229078614	0.368	0.120770324647695
Refametinib_1	SLC16A6	0.719463229078614	0.358	-0.0242272677362937
Refametinib_1	SLC6A9	0.719463229078614	0.352	0.159409706421268
Refametinib_1	SLC24A2	0.719463229078614	0.332	-0.125537491743917
Refametinib_1	SLC25A22	0.719463229078614	0.33	-0.0591345902890925
Refametinib_1	SLC11A2	0.719463229078614	0.33	0.0458078059167017
Refametinib_1	SLC5A12	0.719463229078614	0.324	-0.165379175094638
Refametinib_1	SLC6A20	0.719463229078614	0.324	-0.0609389539098892
Refametinib_1	SLC16A11	0.719463229078614	0.324	0.0596607968091061
Refametinib_1	SLC46A2	0.719463229078614	0.32	0.181913658953886
Refametinib_1	SLC35A5	0.719463229078614	0.32	-0.0389852760422975
Refametinib_1	SLC35C1	0.719463229078614	0.314	-0.0594934909654688
Refametinib_1	SLC25A11	0.719463229078614	0.302	0.0421796626549228
Refametinib_1	SLC14A1	0.719463229078614	0.3	-0.0203479415734758
Refametinib_1	SLC39A11	0.719463229078614	0.298	-0.0336364824230232
Refametinib_1	ABCF1	0.719463229078614	0.296	0.0606756494387541
Refametinib_1	SLC25A24	0.719463229078614	0.288	-0.0294208591055972
Refametinib_1	SLC1A5	0.719463229078614	0.288	-0.028240144480552
Refametinib_1	SLC25A40	0.719463229078614	0.278	0.037487242339198
Refametinib_1	SLC25A28	0.719463229078614	0.274	-0.038940684125533
Refametinib_1	SLC28A3	0.719463229078614	0.264	-0.0486470314288195
Refametinib_1	SLC13A1	0.719463229078614	0.262	0.225120390666298
Refametinib_1	SLC25A37	0.719463229078614	0.26	-0.0229566683267527
Refametinib_1	ABCA4	0.719463229078614	0.254	-0.129242222793621
Refametinib_1	SLC20A2	0.719463229078614	0.246	-0.027867720716992
Refametinib_1	SLC9A2	0.719463229078614	0.244	0.0636019692589386
Refametinib_1	SLC1A1	0.719463229078614	0.238	0.0262394439884911
Refametinib_1	SLC7A6	0.719463229078614	0.222	-0.032365930539917
Refametinib_1	SLC6A12	0.719463229078614	0.22	-0.471614410957943
Refametinib_1	SLC17A6	0.719463229078614	0.22	-0.0366854340014628
Refametinib_1	SLC35B1	0.719463229078614	0.204	0.0535571088188338
Refametinib_1	SLC1A2	0.719463229078614	0.194	0.209877930707103
Refametinib_1	SLC22A23	0.719463229078614	0.194	0.0461725830876602
Refametinib_1	SLC25A29	0.719463229078614	0.194	0.0272132356218616
Refametinib_1	SLC5A1	0.719463229078614	0.192	-0.0568310828684702
Refametinib_1	SLC35F2	0.719463229078614	0.188	0.0211795301849117
Refametinib_1	SLC25A47	0.719463229078614	0.184	0.15373904992395
Refametinib_1	ABCC9	0.719463229078614	0.182	0.0287099989412646
Refametinib_1	SLC25A31	0.719463229078614	0.18	0.133060755317423
Refametinib_1	SLC7A13	0.719463229078614	0.18	0.131474762573811
Refametinib_1	SLC39A13	0.719463229078614	0.176	-0.0330779797565427
Refametinib_1	SLC35E3	0.719463229078614	0.176	0.0253667123232697
Refametinib_1	SLC2A9	0.719463229078614	0.174	-0.0261705998077728
Refametinib_1	SLC25A30	0.719463229078614	0.154	0.0783985868620607
Refametinib_1	ABCC8	0.719463229078614	0.154	0.0595700543614984
Refametinib_1	SLC38A1	0.719463229078614	0.154	0.0182813424881596
Refametinib_1	SLC13A4	0.719463229078614	0.15	0.060853529010022
Refametinib_1	ABCA9	0.719463229078614	0.146	0.138049828103475
Refametinib_1	SLC9C2	0.719463229078614	0.144	0.141002894367141
Refametinib_1	SLC22A17	0.719463229078614	0.142	0.0369171305771659
Refametinib_1	SLC33A1	0.719463229078614	0.138	-0.0342127512740259
Refametinib_1	SLC10A6	0.719463229078614	0.136	0.119119743904285
Refametinib_1	SLC39A2	0.719463229078614	0.132	-0.0569217222895942
Refametinib_1	SLC12A9	0.719463229078614	0.126	-0.0440412719060891
Refametinib_1	SLC6A4	0.719463229078614	0.124	0.102357644871873
Refametinib_1	SLC30A3	0.719463229078614	0.124	0.059192775027505
Refametinib_1	SLC52A3	0.719463229078614	0.118	-0.073301813668957
Refametinib_1	SLC6A16	0.719463229078614	0.118	0.0578142337726028
Refametinib_1	SLCO5A1	0.719463229078614	0.118	0.03209639144283
Refametinib_1	SLC28A1	0.719463229078614	0.116	0.0891481201944253
Refametinib_1	SLC35F5	0.719463229078614	0.114	0.0235481021261377
Refametinib_1	SLC26A9	0.719463229078614	0.112	0.0908586423700431
Refametinib_1	SLC17A2	0.719463229078614	0.108	0.0820777094377181
Refametinib_1	SLC38A4	0.719463229078614	0.108	0.0252078656455809
Refametinib_1	SLC38A5	0.719463229078614	0.108	-0.0129461629523663
Refametinib_1	SLC6A2	0.719463229078614	0.104	-0.0372989136832643
Refametinib_1	SLC22A2	0.719463229078614	0.1	0.0425938242296743
Refametinib_1	SLC2A7	0.719463229078614	0.096	0.0776541848833335
Refametinib_1	SLC23A3	0.719463229078614	0.096	-0.0674569030915928
Refametinib_1	SLC7A1	0.719463229078614	0.096	-0.0404037457560734
Refametinib_1	SLC30A7	0.719463229078614	0.096	-0.0388500881659369
Refametinib_1	SLC40A1	0.719463229078614	0.094	-0.0133305800346783
Refametinib_1	SLC22A10	0.719463229078614	0.084	0.171206533899694
Refametinib_1	SLC6A1	0.719463229078614	0.084	0.120496118919377
Refametinib_1	SLC35A4	0.719463229078614	0.084	-0.0392881757406777
Refametinib_1	SLC5A4	0.719463229078614	0.082	-0.0786858789912897
Refametinib_1	SLC25A41	0.719463229078614	0.078	0.0764621353824284
Refametinib_1	SLC16A9	0.719463229078614	0.078	0.0361357048695462
Refametinib_1	SLC10A5	0.719463229078614	0.076	0.0885823562799595
Refametinib_1	ABCA8	0.719463229078614	0.076	0.0870124355783051
Refametinib_1	SLC25A25	0.719463229078614	0.076	-0.0532625398783113
Refametinib_1	SLC22A3	0.719463229078614	0.076	-0.0263173243235293
Refametinib_1	SLC35A3	0.719463229078614	0.074	0.0425258365196847
Refametinib_1	SLC16A10	0.719463229078614	0.074	0.029217357440222
Refametinib_1	SLC35F4	0.719463229078614	0.074	0.0208706072452441
Refametinib_1	SLC13A2	0.719463229078614	0.072	-0.165650112495228
Refametinib_1	SLC16A4	0.719463229078614	0.072	-0.012448480288103
Refametinib_1	SLC36A1	0.719463229078614	0.07	-0.13591268023669
Refametinib_1	SLC25A48	0.719463229078614	0.068	0.0627635826379054
Refametinib_1	SLC28A2	0.719463229078614	0.068	0.0547671603751067
Refametinib_1	ABCC2	0.719463229078614	0.062	-0.0122247359826898
Refametinib_1	SLC1A4	0.719463229078614	0.06	-0.0202347030838663
Refametinib_1	SLC36A4	0.719463229078614	0.06	0.0163569573780674
Refametinib_1	SLC39A3	0.719463229078614	0.058	-0.0604900916181733
Refametinib_1	SLC25A2	0.719463229078614	0.056	-0.124377316808981
Refametinib_1	RHBG	0.719463229078614	0.054	0.155342491546905
Refametinib_1	SLC22A13	0.719463229078614	0.054	0.0720584498832635
Refametinib_1	SLC4A4	0.719463229078614	0.054	0.0341028790380709
Refametinib_1	SLC35G1	0.719463229078614	0.054	-0.0213589080456869
Refametinib_1	SLC6A5	0.719463229078614	0.052	-0.073001695371686
Refametinib_1	SLC19A1	0.719463229078614	0.052	0.0448160201425182
Refametinib_1	SLC25A17	0.719463229078614	0.052	0.0368425913623773
Refametinib_1	ABCG2	0.719463229078614	0.052	0.0255554618356601
Refametinib_1	SLC23A1	0.719463229078614	0.05	0.0926558017504375
Refametinib_1	SLC25A5	0.719463229078614	0.048	-0.0602930812569355
Refametinib_1	SLC10A1	0.719463229078614	0.046	0.131482821011042
Refametinib_1	SLC5A8	0.719463229078614	0.046	0.0544425509228091
Refametinib_1	SLC25A46	0.719463229078614	0.046	-0.0194202499051384
Refametinib_1	ABCA12	0.719463229078614	0.046	0.0146990276746014
Refametinib_1	SLC38A11	0.719463229078614	0.044	0.0230715203874872
Refametinib_1	SLC30A8	0.719463229078614	0.044	0.0165973992372999
Refametinib_1	SLC4A2	0.719463229078614	0.042	0.0321167664600314
Refametinib_1	SLC17A1	0.719463229078614	0.042	-0.0288175694262035
Refametinib_1	SLC41A1	0.719463229078614	0.042	0.0205093457916751
Refametinib_1	SLC15A3	0.719463229078614	0.042	-0.0194986987006767
Refametinib_1	ABCB11	0.719463229078614	0.04	-0.141145389988885
Refametinib_1	SLC16A13	0.719463229078614	0.04	0.0995327530035851
Refametinib_1	SLC32A1	0.719463229078614	0.04	0.0523818810550574
Refametinib_1	SLC18A1	0.719463229078614	0.038	-0.0304491012945398
Refametinib_1	SLC25A18	0.719463229078614	0.038	0.0246886901674444
Refametinib_1	SLC15A4	0.719463229078614	0.038	0.0138731454506252
Refametinib_1	SLC35B2	0.719463229078614	0.038	-0.0124056009240343
Refametinib_1	ABCA2	0.719463229078614	0.036	0.112631184257869
Refametinib_1	SLC2A12	0.719463229078614	0.036	-0.00901782869628945
Refametinib_1	ABCE1	0.719463229078614	0.034	0.0321942739376111
Refametinib_1	ABCC11	0.719463229078614	0.032	0.0413866049685709
Refametinib_1	SLC17A5	0.719463229078614	0.032	0.0174567269121784
Refametinib_1	SLC6A15	0.719463229078614	0.032	-0.0119558802728683
Refametinib_1	SLC35G6	0.719463229078614	0.03	-0.0609664863039227
Refametinib_1	SLC5A11	0.719463229078614	0.03	0.0582536844036522
Refametinib_1	SLC7A5	0.719463229078614	0.03	-0.0229571511452934
Refametinib_1	SLC44A4	0.719463229078614	0.03	-0.0226023845092354
Refametinib_1	ABCC4	0.719463229078614	0.03	-0.0153814433252949
Refametinib_1	SLC34A2	0.719463229078614	0.03	0.00894178361819003
Refametinib_1	SLC35G3	0.719463229078614	0.028	0.107172229225795
Refametinib_1	SLC16A3	0.719463229078614	0.028	-0.0122399116977615
Refametinib_1	ABCC13	0.719463229078614	0.026	-0.112793146810144
Refametinib_1	SLC51A	0.719463229078614	0.026	0.0793142366495975
Refametinib_1	ABCG5	0.719463229078614	0.026	0.0358493054019482
Refametinib_1	SLC7A9	0.719463229078614	0.026	0.0297806498874537
Refametinib_1	SLC31A1	0.719463229078614	0.026	0.0223550961698367
Refametinib_1	SLC2A10	0.719463229078614	0.026	0.0135635556355749
Refametinib_1	SLC13A5	0.719463229078614	0.024	-0.287969425554029
Refametinib_1	SLCO6A1	0.719463229078614	0.024	-0.0790171459221591
Refametinib_1	SLC7A4	0.719463229078614	0.024	0.0425719138522187
Refametinib_1	SLC25A21	0.719463229078614	0.024	0.0302200870776944
Refametinib_1	SLC35E2	0.719463229078614	0.024	-0.0284915025938682
Refametinib_1	SLC26A10	0.719463229078614	0.024	0.022818401697989
Refametinib_1	SLC10A4	0.719463229078614	0.024	-0.0153466757739881
Refametinib_1	UCP1	0.719463229078614	0.022	0.0590241099166997
Refametinib_1	SLC16A7	0.719463229078614	0.022	0.028314677538819
Refametinib_1	SLC50A1	0.719463229078614	0.022	-0.0258459045885584
Refametinib_1	SLC52A2	0.719463229078614	0.022	-0.0187209694992648
Refametinib_1	ABCA1	0.719463229078614	0.022	-0.0111368470940539
Refametinib_1	SLC39A14	0.719463229078614	0.02	-0.0762371898748677
Refametinib_1	SLC15A1	0.719463229078614	0.02	0.0668193469375796
Refametinib_1	SLC16A8	0.719463229078614	0.02	0.0541439408578019
Refametinib_1	SLC35B3	0.719463229078614	0.02	0.0286068657451777
Refametinib_1	SLC1A7	0.719463229078614	0.018	-0.0772059144839969
Refametinib_1	SLC25A53	0.719463229078614	0.018	0.0476111492065936
Refametinib_1	SLC4A8	0.719463229078614	0.018	0.0315941308643989
Refametinib_1	MTCH2	0.719463229078614	0.018	-0.031278747712504
Refametinib_1	ABCC1	0.719463229078614	0.018	-0.028147219899376
Refametinib_1	SLC17A8	0.719463229078614	0.018	0.0249680099194357
Refametinib_1	SLC29A3	0.719463229078614	0.018	-0.0142033374066328
Refametinib_1	SLC2A5	0.719463229078614	0.018	0.0138364963780269
Refametinib_1	SLC5A10	0.719463229078614	0.016	0.0638634430373342
Refametinib_1	SLCO2B1	0.719463229078614	0.016	-0.0241408418311651
Refametinib_1	SLC25A15	0.719463229078614	0.016	-0.021534679157779
Refametinib_1	ABCG1	0.719463229078614	0.016	-0.0128875696402228
Refametinib_1	SLC9C1	0.719463229078614	0.014	-0.103343400254677
Refametinib_1	SLC30A10	0.719463229078614	0.014	0.0862210068054951
Refametinib_1	SLC27A6	0.719463229078614	0.014	0.0364515556309359
Refametinib_1	SLC39A6	0.719463229078614	0.014	0.0273450991990005
Refametinib_1	SLC30A5	0.719463229078614	0.014	0.0169163039328619
Refametinib_1	SLC46A3	0.719463229078614	0.014	0.0118898898763446
Refametinib_1	SLC25A10	0.719463229078614	0.014	-0.00937065716089999
Refametinib_1	SLC12A5	0.719463229078614	0.012	0.270667573188582
Refametinib_1	SLC26A1	0.719463229078614	0.012	-0.106218276370465
Refametinib_1	SLC34A1	0.719463229078614	0.012	0.0944031641444874
Refametinib_1	SLC46A1	0.719463229078614	0.012	0.0859379931568903
Refametinib_1	SLCO4C1	0.719463229078614	0.012	-0.0858052009602514
Refametinib_1	RHCG	0.719463229078614	0.012	0.0284820000234699
Refametinib_1	SLC29A1	0.719463229078614	0.012	0.0250236184070051
Refametinib_1	ABCB4	0.719463229078614	0.012	-0.00577438871630825
Refametinib_1	SLC2A14	0.719463229078614	0.01	0.0403318433591639
Refametinib_1	ABCC5	0.719463229078614	0.01	-0.0365912827000931
Refametinib_1	SLC26A3	0.719463229078614	0.01	-0.0209102486082376
Refametinib_1	SLC25A23	0.719463229078614	0.01	0.0173052579839026
Refametinib_1	ABCD1	0.719463229078614	0.01	-0.0141676373769159
Refametinib_1	SLC7A2	0.719463229078614	0.01	0.00403054170284101
Refametinib_1	SLC22A14	0.719463229078614	0.008	-0.100605276458205
Refametinib_1	ABCG8	0.719463229078614	0.008	-0.055579817868562
Refametinib_1	SLC34A3	0.719463229078614	0.008	0.0536709011961189
Refametinib_1	SLC17A3	0.719463229078614	0.008	-0.050068193841162
Refametinib_1	ABCF2	0.719463229078614	0.008	0.0465174633646702
Refametinib_1	SLC9A6	0.719463229078614	0.008	0.0355902975796664
Refametinib_1	SLC6A17	0.719463229078614	0.008	-0.032731251341808
Refametinib_1	SLC25A43	0.719463229078614	0.008	-0.0282875803737586
Refametinib_1	SLC25A20	0.719463229078614	0.008	-0.0194908549708704
Refametinib_1	SLC25A38	0.719463229078614	0.008	-0.0176003495034089
Refametinib_1	SLC17A4	0.719463229078614	0.008	0.0156173715161824
Refametinib_1	SLC2A1	0.719463229078614	0.008	-0.0119788414042411
Refametinib_1	SLC36A2	0.719463229078614	0.006	-0.152621669401564
Refametinib_1	SLC29A4	0.719463229078614	0.006	0.0874442471305928
Refametinib_1	SLC5A9	0.719463229078614	0.006	-0.0851700535046333
Refametinib_1	SLC7A10	0.719463229078614	0.006	0.0516245982211625
Refametinib_1	SLC39A5	0.719463229078614	0.006	-0.0250277016571638
Refametinib_1	SLC5A6	0.719463229078614	0.006	0.0249134524270418
Refametinib_1	SLCO1A2	0.719463229078614	0.006	0.0228752794146995
Refametinib_1	ABCA10	0.719463229078614	0.006	-0.0187113372845184
Refametinib_1	SLC25A6	0.719463229078614	0.006	0.0168019296524563
Refametinib_1	SLC35G2	0.719463229078614	0.006	0.00807754751751612
Refametinib_1	SLC7A14	0.719463229078614	0.006	0.00532551119624562
Refametinib_1	SLC38A2	0.719463229078614	0.006	0.00300229215504187
Refametinib_1	SLC26A5	0.719463229078614	0.004	-0.345776254105867
Refametinib_1	SLC6A13	0.719463229078614	0.004	-0.0868572281258743
Refametinib_1	ABCG4	0.719463229078614	0.004	0.0694091335486339
Refametinib_1	SLC12A4	0.719463229078614	0.004	-0.0546877091980908
Refametinib_1	SLC2A13	0.719463229078614	0.004	-0.0530272020072321
Refametinib_1	SLC9A1	0.719463229078614	0.004	-0.0411051838725821
Refametinib_1	SLC10A3	0.719463229078614	0.004	0.0268233787250793
Refametinib_1	SLC17A7	0.719463229078614	0.004	0.025518304785503
Refametinib_1	SLC22A11	0.719463229078614	0.004	-0.0212058970836058
Refametinib_1	SLC19A3	0.719463229078614	0.004	-0.0204776429710265
Refametinib_1	DIRC2	0.719463229078614	0.004	-0.0185702839150067
Refametinib_1	SLC26A4	0.719463229078614	0.004	0.00891243737718701
Refametinib_1	SLC45A1	0.719463229078614	0.004	0.00752719774935099
Refametinib_1	SLC7A7	0.719463229078614	0.004	0.00609047382540461
Refametinib_1	SLC38A7	0.719463229078614	0.002	-0.397281965396431
Refametinib_1	SLC11A1	0.719463229078614	0.002	-0.378917276268894
Refametinib_1	SLC2A2	0.719463229078614	0.002	-0.215290026635825
Refametinib_1	SLC25A44	0.719463229078614	0.002	-0.105680647782976
Refametinib_1	SLC26A7	0.719463229078614	0.002	-0.0969367415823121
Refametinib_1	SLC9A3	0.719463229078614	0.002	-0.062872144216776
Refametinib_1	ABCC12	0.719463229078614	0.002	-0.0493647299490309
Refametinib_1	SLC25A16	0.719463229078614	0.002	0.0311660882068486
Refametinib_1	SLC18B1	0.719463229078614	0.002	0.0274248338440362
Refametinib_1	SLC30A6	0.719463229078614	0.002	-0.0270172736662978
Refametinib_1	SLC25A34	0.719463229078614	0.002	-0.0248217739031561
Refametinib_1	SLC35F3	0.719463229078614	0.002	-0.0238489193201397
Refametinib_1	SLC22A20	0.719463229078614	0.002	-0.01942060321197
Refametinib_1	SLC6A6	0.719463229078614	0.002	0.0124728310056079
Refametinib_1	SLC6A7	0.719463229078614	0.002	0.00827056448741192
Refametinib_1	SLC2A4	0.719463229078614	0.002	0.00792512636547706
Refametinib_1	SLC25A1	0.719463229078614	0.002	-0.00676971019964648
Refametinib_1	SLC30A9	0.719463229078614	0.002	-0.00538619092999226
Refametinib_1	SLC27A5	0.719463229078614	0.002	0.00366929295601894
Refametinib_1	SLC4A11	0.719463229078614	0.002	0.00366504526977119
Refametinib_1	ABCD4	0.719463229078614	0.002	0.00189492126133513
Refametinib_1	SLC27A2	0.719463229078614	0.002	0.0016186081328894
Refametinib_1	SLC25A27	0.719463229078614	0.002	0.00147176602683408
Refametinib_1	SLC47A2	0.719463229078614	0.002	-0.000959140044438384
Refametinib_1	SLC19A2	0.719463229078614	0.002	0.000956357646293986
Refametinib_1	SLC52A1	0.719463229078614	0.002	-0.000784289643559395
PD0325901	SLC27A1	0.71520568330794	1	-0.972122594272272
PD0325901	SLC22A15	0.71520568330794	1	-0.412925060109671
PD0325901	SLC45A2	0.71520568330794	1	-0.406116729876543
PD0325901	SLC35D2	0.71520568330794	1	-0.301948022000199
PD0325901	SLC20A1	0.71520568330794	1	-0.220443219715984
PD0325901	SLC39A10	0.71520568330794	1	-0.18294420969587
PD0325901	ABCA3	0.71520568330794	1	0.155223762976587
PD0325901	SLC44A2	0.71520568330794	1	0.123102076907507
PD0325901	SLC31A2	0.71520568330794	0.998	-0.153028075955104
PD0325901	UCP2	0.71520568330794	0.998	0.11458574657981
PD0325901	SLC38A10	0.71520568330794	0.996	-0.253224382008071
PD0325901	SLC12A2	0.71520568330794	0.996	-0.110464858545287
PD0325901	SLC12A8	0.71520568330794	0.988	0.0671654168050329
PD0325901	SLC24A5	0.71520568330794	0.972	-0.151359478794538
PD0325901	SLC25A3	0.71520568330794	0.968	-0.272860262015638
PD0325901	SLC38A3	0.71520568330794	0.962	0.266418962092256
PD0325901	SLC6A3	0.71520568330794	0.956	0.348255250363643
PD0325901	SLC9A8	0.71520568330794	0.95	-0.299856892864138
PD0325901	MTCH1	0.71520568330794	0.948	0.169648220358071
PD0325901	SLC30A4	0.71520568330794	0.938	0.271804140713847
PD0325901	SLC25A45	0.71520568330794	0.932	0.288087934500583
PD0325901	SLC35C1	0.71520568330794	0.924	-0.175440831073524
PD0325901	SLC35D1	0.71520568330794	0.916	0.10682681248984
PD0325901	SLC22A12	0.71520568330794	0.906	0.402689227887606
PD0325901	SLC9A7	0.71520568330794	0.866	0.0825337988006183
PD0325901	SLC25A26	0.71520568330794	0.842	-0.0887326561100151
PD0325901	SLC7A3	0.71520568330794	0.806	0.0360255849866619
PD0325901	SLC22A16	0.71520568330794	0.782	-0.129309774618342
PD0325901	RHAG	0.71520568330794	0.78	-0.111517837682819
PD0325901	SLCO4A1	0.71520568330794	0.778	-0.06410494070569
PD0325901	SLC12A6	0.71520568330794	0.768	-0.0972499851151102
PD0325901	SLC27A3	0.71520568330794	0.762	-0.108509651445344
PD0325901	SLC25A53	0.71520568330794	0.756	0.183040340529371
PD0325901	SLC36A3	0.71520568330794	0.73	-0.352742562657242
PD0325901	SLC22A24	0.71520568330794	0.702	0.387025669261268
PD0325901	SLC26A10	0.71520568330794	0.694	0.0379056831933308
PD0325901	SLC26A11	0.71520568330794	0.682	0.0505600646367377
PD0325901	SLC16A5	0.71520568330794	0.674	-0.110486523893034
PD0325901	SLC35C2	0.71520568330794	0.67	-0.0794910481355798
PD0325901	SLC5A5	0.71520568330794	0.666	0.234358769286381
PD0325901	SLC6A19	0.71520568330794	0.662	-0.271530596026106
PD0325901	SLC26A2	0.71520568330794	0.644	-0.0293590173956196
PD0325901	ABCD3	0.71520568330794	0.638	0.0715080272588145
PD0325901	SLC10A7	0.71520568330794	0.636	0.254160419029439
PD0325901	SLC44A1	0.71520568330794	0.62	-0.0302703748848069
PD0325901	SLC1A5	0.71520568330794	0.606	-0.0481198453807105
PD0325901	SLCO3A1	0.71520568330794	0.6	-0.0363249577559083
PD0325901	SLC45A4	0.71520568330794	0.596	-0.0444403317864491
PD0325901	SLC25A19	0.71520568330794	0.59	0.0391713866917745
PD0325901	SLC22A18	0.71520568330794	0.528	-0.0347866731454402
PD0325901	SLC25A14	0.71520568330794	0.516	0.0637978654454879
PD0325901	SLC16A2	0.71520568330794	0.506	0.0423711273246796
PD0325901	ABCA13	0.71520568330794	0.506	0.0327397509385306
PD0325901	SLC33A1	0.71520568330794	0.5	-0.0519256595498666
PD0325901	SLC39A9	0.71520568330794	0.498	0.0576022971942316
PD0325901	SLC4A3	0.71520568330794	0.476	-0.105692495657756
PD0325901	SLC3A1	0.71520568330794	0.472	-0.0698905085816288
PD0325901	SLC7A5	0.71520568330794	0.472	-0.0390769255654011
PD0325901	SLC2A9	0.71520568330794	0.464	-0.0392271683446757
PD0325901	SLC26A8	0.71520568330794	0.446	-0.212041770916327
PD0325901	SLC16A6	0.71520568330794	0.436	-0.0310240947569126
PD0325901	SLC2A8	0.71520568330794	0.434	0.0387449679759098
PD0325901	SLC4A1	0.71520568330794	0.43	-0.133741907205416
PD0325901	ABCC8	0.71520568330794	0.418	0.0785757761354331
PD0325901	SLC6A8	0.71520568330794	0.418	-0.0335321380131599
PD0325901	SLC37A2	0.71520568330794	0.412	-0.16775942524331
PD0325901	SLC35G5	0.71520568330794	0.39	0.0994580370745003
PD0325901	SLC6A9	0.71520568330794	0.382	0.176959141865113
PD0325901	ABCG2	0.71520568330794	0.364	0.0298131060184452
PD0325901	SLC46A2	0.71520568330794	0.342	0.207018882869377
PD0325901	SLC13A2	0.71520568330794	0.342	-0.189345508341155
PD0325901	SLC7A6	0.71520568330794	0.342	-0.0496044274208298
PD0325901	SLC12A7	0.71520568330794	0.34	0.0265702526663917
PD0325901	SLC24A1	0.71520568330794	0.328	-0.0710064060534274
PD0325901	SLC51B	0.71520568330794	0.312	-0.0484840606381736
PD0325901	SLC26A6	0.71520568330794	0.296	-0.0440163016916829
PD0325901	SLC20A2	0.71520568330794	0.296	-0.0320077841590615
PD0325901	SLC36A1	0.71520568330794	0.292	-0.184144503161074
PD0325901	SLC10A5	0.71520568330794	0.292	0.154405619658523
PD0325901	SLC16A14	0.71520568330794	0.29	0.0179557835271771
PD0325901	SLC25A48	0.71520568330794	0.272	0.0848199019233522
PD0325901	SLC13A3	0.71520568330794	0.268	-0.106361655741087
PD0325901	SLC6A11	0.71520568330794	0.264	0.250913679807116
PD0325901	FLVCR1	0.71520568330794	0.264	0.0368151877253661
PD0325901	SLC22A4	0.71520568330794	0.258	-0.0208804796134961
PD0325901	SLC25A42	0.71520568330794	0.254	0.0829863171355978
PD0325901	SLC1A4	0.71520568330794	0.24	-0.0349700841208808
PD0325901	SLC43A2	0.71520568330794	0.236	0.0984050857057989
PD0325901	SLC11A2	0.71520568330794	0.232	0.0468857043910594
PD0325901	SLC17A9	0.71520568330794	0.232	-0.0429505245523424
PD0325901	MFSD7	0.71520568330794	0.222	0.073028087075016
PD0325901	SLC36A2	0.71520568330794	0.216	-0.240823638428923
PD0325901	DIRC2	0.71520568330794	0.214	-0.0472495198430949
PD0325901	SLC39A4	0.71520568330794	0.212	-0.0160565049583731
PD0325901	SLC5A2	0.71520568330794	0.208	-0.138351251480869
PD0325901	SLC39A13	0.71520568330794	0.208	-0.0286815223082728
PD0325901	SLC22A17	0.71520568330794	0.188	0.0437337563919384
PD0325901	SLC38A8	0.71520568330794	0.186	0.0710390959845608
PD0325901	SLC35B2	0.71520568330794	0.182	-0.0398558286561671
PD0325901	ABCB1	0.71520568330794	0.18	-0.0153632084293603
PD0325901	SLC39A3	0.71520568330794	0.178	-0.0679542909334638
PD0325901	SLC6A12	0.71520568330794	0.17	-0.372958100563278
PD0325901	SLC16A10	0.71520568330794	0.17	0.0322193850461433
PD0325901	ABCF1	0.71520568330794	0.158	0.0381452386896169
PD0325901	SLC5A8	0.71520568330794	0.156	0.0529473232122151
PD0325901	ABCC10	0.71520568330794	0.148	-0.0436469730119696
PD0325901	SLCO5A1	0.71520568330794	0.146	0.0326303117368406
PD0325901	SLC26A9	0.71520568330794	0.142	0.115076511643358
PD0325901	SLC2A6	0.71520568330794	0.14	0.0261557560224319
PD0325901	SLC18A2	0.71520568330794	0.138	-0.0300008774238366
PD0325901	SLC22A8	0.71520568330794	0.136	0.168227312728759
PD0325901	SLC30A3	0.71520568330794	0.136	0.0643898070977468
PD0325901	SLC12A9	0.71520568330794	0.136	-0.0554891654117064
PD0325901	ABCA4	0.71520568330794	0.134	-0.156614495646458
PD0325901	SLC25A30	0.71520568330794	0.132	0.0962640392891265
PD0325901	SLC24A2	0.71520568330794	0.118	-0.128543785084134
PD0325901	SLC4A7	0.71520568330794	0.118	-0.0161702117429704
PD0325901	SLC6A4	0.71520568330794	0.116	0.109601476183236
PD0325901	SLC39A2	0.71520568330794	0.116	-0.0657499613650101
PD0325901	SLCO1A2	0.71520568330794	0.116	0.0523153494496207
PD0325901	SLC25A11	0.71520568330794	0.108	0.0361876396966316
PD0325901	SLC22A3	0.71520568330794	0.106	-0.0247188975638316
PD0325901	ABCB5	0.71520568330794	0.104	-0.146900327549691
PD0325901	SLC22A1	0.71520568330794	0.104	0.0391182433979762
PD0325901	SLC30A2	0.71520568330794	0.102	0.162502187777861
PD0325901	SLC9A3	0.71520568330794	0.102	0.1026858459815
PD0325901	SLC25A46	0.71520568330794	0.1	-0.0286122723670051
PD0325901	SLC25A31	0.71520568330794	0.098	0.181827476018493
PD0325901	SLC4A11	0.71520568330794	0.098	-0.0382668464347349
PD0325901	SLCO1B1	0.71520568330794	0.094	-0.0331124016570466
PD0325901	SLC25A47	0.71520568330794	0.092	0.111108520330437
PD0325901	SLC17A8	0.71520568330794	0.092	0.0310482845733425
PD0325901	SLC1A6	0.71520568330794	0.092	0.0218485092679932
PD0325901	ABCA2	0.71520568330794	0.09	0.149534983274789
PD0325901	SLC25A37	0.71520568330794	0.09	-0.017273317668959
PD0325901	SLC17A2	0.71520568330794	0.086	0.102001834087718
PD0325901	SLC4A9	0.71520568330794	0.084	-0.108730862353765
PD0325901	SLC39A7	0.71520568330794	0.08	0.0291600877616811
PD0325901	SLC39A8	0.71520568330794	0.078	0.0529703163377363
PD0325901	SLC13A1	0.71520568330794	0.074	0.187201925432738
PD0325901	SLC25A35	0.71520568330794	0.074	0.110207681176179
PD0325901	SLC25A12	0.71520568330794	0.074	0.0275330237502626
PD0325901	ABCB10	0.71520568330794	0.074	-0.0207284387078699
PD0325901	SLC16A11	0.71520568330794	0.072	0.0489799835913591
PD0325901	SLC47A1	0.71520568330794	0.07	0.0367444402357861
PD0325901	SLC52A2	0.71520568330794	0.068	-0.0288118589270507
PD0325901	ABCA8	0.71520568330794	0.066	0.0777926561472579
PD0325901	SLC35A2	0.71520568330794	0.066	0.041611141278798
PD0325901	SLC38A4	0.71520568330794	0.066	0.0414220449470371
PD0325901	SLC10A6	0.71520568330794	0.064	0.0905615451082225
PD0325901	SLC25A24	0.71520568330794	0.06	-0.021055269152001
PD0325901	ABCA1	0.71520568330794	0.06	-0.0172573503798052
PD0325901	SLC17A7	0.71520568330794	0.058	0.0926937066019176
PD0325901	SLC7A10	0.71520568330794	0.058	-0.0446022776001335
PD0325901	SLC39A12	0.71520568330794	0.056	-0.0827953678051996
PD0325901	ABCC2	0.71520568330794	0.056	-0.0156526385406605
PD0325901	SLC6A5	0.71520568330794	0.054	-0.113881624996963
PD0325901	SLC4A10	0.71520568330794	0.054	0.0922993700757893
PD0325901	SLC6A20	0.71520568330794	0.054	-0.0351435505842029
PD0325901	SLC16A3	0.71520568330794	0.054	-0.00951012906418818
PD0325901	SLC27A6	0.71520568330794	0.052	0.0409171406977049
PD0325901	SLC7A9	0.71520568330794	0.05	0.0314062998925944
PD0325901	ABCE1	0.71520568330794	0.048	0.0235041035283251
PD0325901	SLC35B1	0.71520568330794	0.046	0.0494553578855403
PD0325901	SLC22A23	0.71520568330794	0.046	0.0269500215983588
PD0325901	SLC10A1	0.71520568330794	0.044	0.131983192330863
PD0325901	SLC45A3	0.71520568330794	0.044	-0.0772893079712351
PD0325901	ABCG5	0.71520568330794	0.044	-0.0519114566235193
PD0325901	SLC2A14	0.71520568330794	0.044	0.0330078048455633
PD0325901	SLC28A3	0.71520568330794	0.042	-0.0412327609366798
PD0325901	CFTR	0.71520568330794	0.042	-0.0198960627194426
PD0325901	SLC25A44	0.71520568330794	0.04	-0.0960108627631035
PD0325901	SLC12A3	0.71520568330794	0.04	0.0491492371590349
PD0325901	SLC30A8	0.71520568330794	0.04	0.0264618735706039
PD0325901	SLC35G2	0.71520568330794	0.04	0.010639180049123
PD0325901	SLC25A5	0.71520568330794	0.038	-0.0641668843713223
PD0325901	SLC35G1	0.71520568330794	0.038	-0.0186304447607616
PD0325901	SLC29A1	0.71520568330794	0.036	0.0774005970231219
PD0325901	SLCO2B1	0.71520568330794	0.036	-0.0462484070433596
PD0325901	RHBG	0.71520568330794	0.034	0.137931782856472
PD0325901	SLC24A4	0.71520568330794	0.034	-0.0814584076675223
PD0325901	SLC39A14	0.71520568330794	0.034	-0.0734375316393991
PD0325901	ABCA7	0.71520568330794	0.034	-0.0544703162521349
PD0325901	SLC38A11	0.71520568330794	0.034	0.0172146524654858
PD0325901	SLC37A4	0.71520568330794	0.034	0.0127223184482407
PD0325901	SLC1A2	0.71520568330794	0.032	0.104759132218386
PD0325901	SLC7A4	0.71520568330794	0.032	0.0543657416182419
PD0325901	SLC13A4	0.71520568330794	0.032	0.0516811725670512
PD0325901	SLC25A1	0.71520568330794	0.032	-0.0265218240005721
PD0325901	SLC28A2	0.71520568330794	0.03	-0.065782727122679
PD0325901	SLC30A7	0.71520568330794	0.03	-0.0302636980719231
PD0325901	SLC41A1	0.71520568330794	0.03	0.0257419241643806
PD0325901	SLC44A5	0.71520568330794	0.03	0.0213081267153123
PD0325901	SLC35F4	0.71520568330794	0.03	0.014983459836497
PD0325901	SLC34A3	0.71520568330794	0.028	-0.0677811386076053
PD0325901	SLC39A11	0.71520568330794	0.028	-0.0165588041500622
PD0325901	ABCG1	0.71520568330794	0.028	-0.011242349288019
PD0325901	SLC6A1	0.71520568330794	0.026	0.0832843400407039
PD0325901	SLC23A3	0.71520568330794	0.026	-0.0547958721484195
PD0325901	ABCD1	0.71520568330794	0.026	-0.0481254600299297
PD0325901	SLC25A28	0.71520568330794	0.026	-0.023893877676684
PD0325901	SLC26A4	0.71520568330794	0.024	0.0490941244693194
PD0325901	SLC32A1	0.71520568330794	0.024	0.0341191884212568
PD0325901	SLC16A9	0.71520568330794	0.024	0.0269479309582897
PD0325901	ABCA10	0.71520568330794	0.024	-0.0232657197860969
PD0325901	SLC38A9	0.71520568330794	0.024	-0.0215476069126092
PD0325901	SLC35D3	0.71520568330794	0.024	-0.0167887728906647
PD0325901	ABCB9	0.71520568330794	0.022	0.166100793404683
PD0325901	SLC22A13	0.71520568330794	0.022	0.0945339439550652
PD0325901	SLC25A22	0.71520568330794	0.022	-0.0308624675336869
PD0325901	SLC29A4	0.71520568330794	0.022	0.02591764876463
PD0325901	SLC41A3	0.71520568330794	0.022	-0.0199657324586038
PD0325901	SLC22A25	0.71520568330794	0.02	0.0863369059717062
PD0325901	SLC22A5	0.71520568330794	0.02	-0.0355567702694671
PD0325901	SLC35A5	0.71520568330794	0.02	-0.0292419925219709
PD0325901	SLC35A3	0.71520568330794	0.02	0.0252975314974698
PD0325901	SLC7A13	0.71520568330794	0.018	0.159850241750323
PD0325901	UCP1	0.71520568330794	0.018	0.121329579785924
PD0325901	SLC5A11	0.71520568330794	0.018	0.0678529897265747
PD0325901	SLC25A10	0.71520568330794	0.018	-0.0276365843868949
PD0325901	SLC25A40	0.71520568330794	0.018	0.0236904248787694
PD0325901	SLC25A17	0.71520568330794	0.018	0.021957441855745
PD0325901	SLC9A2	0.71520568330794	0.018	0.01536859038034
PD0325901	SLC25A29	0.71520568330794	0.018	0.00989841415766135
PD0325901	SLC6A7	0.71520568330794	0.016	0.182210022198383
PD0325901	SLC17A1	0.71520568330794	0.016	-0.0452960143021427
PD0325901	SLC51A	0.71520568330794	0.014	-0.133393502688198
PD0325901	SLC9C2	0.71520568330794	0.014	0.0898897993096013
PD0325901	SLC46A1	0.71520568330794	0.014	-0.0273439367567542
PD0325901	SLC39A6	0.71520568330794	0.014	0.0188846646874663
PD0325901	ABCA12	0.71520568330794	0.014	0.0182370686887519
PD0325901	SLC38A1	0.71520568330794	0.014	0.0133194424764731
PD0325901	SLC38A7	0.71520568330794	0.012	-0.100710601922408
PD0325901	SLC17A6	0.71520568330794	0.012	-0.036699451384421
PD0325901	SLC2A1	0.71520568330794	0.012	-0.0207038523032707
PD0325901	SLC45A1	0.71520568330794	0.012	-0.0155260717869667
PD0325901	SLC22A10	0.71520568330794	0.01	0.112620662222109
PD0325901	SLC12A1	0.71520568330794	0.01	-0.0863974936520254
PD0325901	SLC15A2	0.71520568330794	0.01	-0.0349320001122705
PD0325901	SLC34A2	0.71520568330794	0.01	0.021602845084274
PD0325901	ABCC4	0.71520568330794	0.01	-0.0138218116499331
PD0325901	SLC37A1	0.71520568330794	0.01	0.0135090782106919
PD0325901	SLC25A32	0.71520568330794	0.01	0.012235986699288
PD0325901	SLC23A1	0.71520568330794	0.008	0.186312925602884
PD0325901	SLC26A7	0.71520568330794	0.008	-0.103240154712588
PD0325901	SLC30A10	0.71520568330794	0.008	0.101209312797851
PD0325901	SLC25A16	0.71520568330794	0.008	-0.0475205384195067
PD0325901	SLC5A10	0.71520568330794	0.008	0.0195163348742551
PD0325901	SLC6A16	0.71520568330794	0.006	0.0663687961560655
PD0325901	SLC12A4	0.71520568330794	0.006	-0.0651321529237549
PD0325901	ABCF2	0.71520568330794	0.006	0.0292638977644205
PD0325901	SLC35A4	0.71520568330794	0.006	-0.0280656717426721
PD0325901	ABCC9	0.71520568330794	0.006	0.0176225507649486
PD0325901	SLC38A5	0.71520568330794	0.006	-0.0101668922246547
PD0325901	SLC25A18	0.71520568330794	0.006	0.00766660847797011
PD0325901	SLC25A43	0.71520568330794	0.006	-0.00544985367509221
PD0325901	SLC6A14	0.71520568330794	0.006	0.00210616230016024
PD0325901	SLC11A1	0.71520568330794	0.004	-0.228885380521117
PD0325901	ABCC12	0.71520568330794	0.004	-0.210019170596005
PD0325901	SLC5A7	0.71520568330794	0.004	-0.122814176808609
PD0325901	SLC9A1	0.71520568330794	0.004	-0.109472917995922
PD0325901	SLC35G6	0.71520568330794	0.004	-0.0660792932911521
PD0325901	SLC39A5	0.71520568330794	0.004	-0.0546016683030417
PD0325901	SLC5A12	0.71520568330794	0.004	-0.0433762913616223
PD0325901	SLC23A2	0.71520568330794	0.004	-0.040935889078038
PD0325901	ABCG4	0.71520568330794	0.004	0.0401816645253208
PD0325901	SLC2A2	0.71520568330794	0.004	-0.0370193617435659
PD0325901	SLC2A10	0.71520568330794	0.004	0.0230994851756437
PD0325901	ABCC13	0.71520568330794	0.004	-0.0223554443508454
PD0325901	SLC18B1	0.71520568330794	0.004	0.0187295272313888
PD0325901	SLC40A1	0.71520568330794	0.004	-0.0144703096637938
PD0325901	SLC2A13	0.71520568330794	0.004	-0.0141447287002666
PD0325901	SLC30A1	0.71520568330794	0.004	-0.0136482000991455
PD0325901	SLC35F2	0.71520568330794	0.004	0.0108149361626549
PD0325901	SLC25A38	0.71520568330794	0.004	-0.00732644332509489
PD0325901	SLC8A3	0.71520568330794	0.004	0.00719092897841372
PD0325901	RHCG	0.71520568330794	0.004	0.0071002214832533
PD0325901	SLC35A1	0.71520568330794	0.004	0.00566930669359873
PD0325901	SLC2A5	0.71520568330794	0.004	0.00530399553862845
PD0325901	SLC5A6	0.71520568330794	0.004	0.00237862411007055
PD0325901	SLC22A6	0.71520568330794	0.002	0.26227779550875
PD0325901	SLC13A5	0.71520568330794	0.002	-0.19988685104893
PD0325901	ABCB8	0.71520568330794	0.002	0.184911136567237
PD0325901	SLC1A7	0.71520568330794	0.002	-0.136180049775534
PD0325901	ABCG8	0.71520568330794	0.002	-0.129826747259081
PD0325901	SLC15A1	0.71520568330794	0.002	0.107090037960762
PD0325901	SLC30A6	0.71520568330794	0.002	-0.0942575968612086
PD0325901	SLC16A8	0.71520568330794	0.002	0.0859788106066704
PD0325901	SLC4A8	0.71520568330794	0.002	0.0836554956308769
PD0325901	SLCO6A1	0.71520568330794	0.002	0.0557257441174803
PD0325901	SLC14A2	0.71520568330794	0.002	-0.05344515767637
PD0325901	SLC52A3	0.71520568330794	0.002	-0.0503051952466231
PD0325901	SLC35F1	0.71520568330794	0.002	0.0418542407891817
PD0325901	SLC9A9	0.71520568330794	0.002	0.0390709966990013
PD0325901	SLC17A3	0.71520568330794	0.002	-0.0382048559034423
PD0325901	SLC6A18	0.71520568330794	0.002	-0.0345279649529193
PD0325901	ABCC1	0.71520568330794	0.002	-0.0330691963025867
PD0325901	SLC35B3	0.71520568330794	0.002	0.0322796635270663
PD0325901	SLCO2A1	0.71520568330794	0.002	0.0319821551846874
PD0325901	SLC22A14	0.71520568330794	0.002	0.0248874816009228
PD0325901	SLC3A2	0.71520568330794	0.002	-0.0215329639051737
PD0325901	SLC44A4	0.71520568330794	0.002	-0.018436145665168
PD0325901	TAP1	0.71520568330794	0.002	0.017989725627529
PD0325901	SLC47A2	0.71520568330794	0.002	-0.0177523935579177
PD0325901	SLC25A23	0.71520568330794	0.002	0.0118097823392056
PD0325901	SLC35E2	0.71520568330794	0.002	-0.0115637224730318
PD0325901	SLC24A3	0.71520568330794	0.002	0.00800234943587431
PD0325901	SLC7A11	0.71520568330794	0.002	0.00759493063304103
PD0325901	SLC16A4	0.71520568330794	0.002	-0.00657189394022432
PD0325901	SLC39A1	0.71520568330794	0.002	-0.00603614319827431
PD0325901	SLC25A41	0.71520568330794	0.002	0.00536881658734558
PD0325901	SLC27A5	0.71520568330794	0.002	-0.00317117137469945
PD0325901	SLC9A5	0.71520568330794	0.002	0.00313981547022877
PD0325901	SLC46A3	0.71520568330794	0.002	0.00168725048276951
Selumetinib_1	SLC38A3	0.714571092831962	1	0.635481102561588
Selumetinib_1	SLC45A2	0.714571092831962	1	-0.626783771674865
Selumetinib_1	SLC38A10	0.714571092831962	1	-0.296384998803892
Selumetinib_1	SLC35D2	0.714571092831962	1	-0.280893318790823
Selumetinib_1	SLC16A6	0.714571092831962	1	-0.213335166830458
Selumetinib_1	SLC2A9	0.714571092831962	1	-0.206611489933695
Selumetinib_1	SLC38A9	0.714571092831962	1	-0.19966926781124
Selumetinib_1	SLC26A11	0.714571092831962	1	0.172107293656358
Selumetinib_1	SLC12A2	0.714571092831962	1	-0.1566550794152
Selumetinib_1	UCP2	0.714571092831962	1	0.149239418950586
Selumetinib_1	SLC12A7	0.714571092831962	1	0.133566944859526
Selumetinib_1	SLC39A8	0.714571092831962	0.998	0.334236499454175
Selumetinib_1	SLC20A1	0.714571092831962	0.998	-0.176089029638483
Selumetinib_1	ABCA13	0.714571092831962	0.998	0.171335087872782
Selumetinib_1	SLC7A3	0.714571092831962	0.998	0.0998145666369378
Selumetinib_1	SLC12A8	0.714571092831962	0.996	0.0823773759465604
Selumetinib_1	SLC22A15	0.714571092831962	0.994	-0.358185113589314
Selumetinib_1	SLC4A3	0.714571092831962	0.994	-0.330834327676481
Selumetinib_1	ABCA7	0.714571092831962	0.992	-0.394421344042698
Selumetinib_1	SLC22A18	0.714571092831962	0.992	-0.103799969501344
Selumetinib_1	SLC27A1	0.714571092831962	0.99	-0.696121886084056
Selumetinib_1	SLC5A5	0.714571092831962	0.99	0.486836657106494
Selumetinib_1	SLC6A3	0.714571092831962	0.988	0.532172687379755
Selumetinib_1	SLC13A2	0.714571092831962	0.986	-0.66705225366367
Selumetinib_1	SLC24A2	0.714571092831962	0.982	-0.493237005677034
Selumetinib_1	ABCF1	0.714571092831962	0.98	0.183987899863997
Selumetinib_1	SLC35C2	0.714571092831962	0.978	-0.195312588464923
Selumetinib_1	SLC24A1	0.714571092831962	0.974	-0.237242741934704
Selumetinib_1	SLC25A12	0.714571092831962	0.964	0.139964207815158
Selumetinib_1	SLC39A7	0.714571092831962	0.964	0.135350409911102
Selumetinib_1	SLC39A13	0.714571092831962	0.96	-0.143751106633681
Selumetinib_1	ABCA3	0.714571092831962	0.96	0.106818081524453
Selumetinib_1	SLC36A4	0.714571092831962	0.952	-0.0694187797835335
Selumetinib_1	SLC26A2	0.714571092831962	0.95	-0.0640657292655415
Selumetinib_1	SLC2A8	0.714571092831962	0.936	0.0962407922552829
Selumetinib_1	SLC30A4	0.714571092831962	0.932	0.311141320162548
Selumetinib_1	SLC2A7	0.714571092831962	0.93	0.353563378158815
Selumetinib_1	SLC25A19	0.714571092831962	0.928	0.0946335691658582
Selumetinib_1	SLC29A4	0.714571092831962	0.926	0.234899989252075
Selumetinib_1	SLC22A4	0.714571092831962	0.926	-0.0686403420129592
Selumetinib_1	SLC3A1	0.714571092831962	0.918	-0.177659060921029
Selumetinib_1	MTCH1	0.714571092831962	0.918	0.156379976933729
Selumetinib_1	SLCO1A2	0.714571092831962	0.914	0.145307861231253
Selumetinib_1	SLCO4A1	0.714571092831962	0.91	-0.0881285846266196
Selumetinib_1	SLC16A2	0.714571092831962	0.91	0.0818113411363824
Selumetinib_1	SLC37A1	0.714571092831962	0.908	0.0799776316274009
Selumetinib_1	SLC35A2	0.714571092831962	0.904	0.177888238560188
Selumetinib_1	SLC22A24	0.714571092831962	0.892	0.499787995041197
Selumetinib_1	SLC1A6	0.714571092831962	0.884	0.0573704681344058
Selumetinib_1	SLC6A15	0.714571092831962	0.884	-0.0511180514776557
Selumetinib_1	SLC25A3	0.714571092831962	0.878	-0.226643032793002
Selumetinib_1	SLC16A5	0.714571092831962	0.878	-0.166691651841141
Selumetinib_1	SLC25A35	0.714571092831962	0.87	0.290952828917611
Selumetinib_1	SLC43A2	0.714571092831962	0.868	0.291708936132171
Selumetinib_1	SLC44A2	0.714571092831962	0.868	0.0586346794877257
Selumetinib_1	SLC4A1	0.714571092831962	0.862	-0.565273531267356
Selumetinib_1	SLC5A2	0.714571092831962	0.862	-0.462394512557948
Selumetinib_1	SLC25A17	0.714571092831962	0.854	0.120119149526135
Selumetinib_1	SLC22A12	0.714571092831962	0.852	0.384658114508075
Selumetinib_1	SLC25A22	0.714571092831962	0.848	-0.156665013993256
Selumetinib_1	SLC6A8	0.714571092831962	0.844	-0.0661768264966206
Selumetinib_1	SLC37A2	0.714571092831962	0.84	-0.325377603079867
Selumetinib_1	SLC31A2	0.714571092831962	0.828	-0.070926401151609
Selumetinib_1	SLC51B	0.714571092831962	0.822	-0.1291869032645
Selumetinib_1	SLC39A9	0.714571092831962	0.82	0.113221841150382
Selumetinib_1	SLC22A10	0.714571092831962	0.814	0.515337465987741
Selumetinib_1	SLC46A2	0.714571092831962	0.81	0.380508080414859
Selumetinib_1	SLC4A9	0.714571092831962	0.8	-0.334523428580926
Selumetinib_1	SLC5A8	0.714571092831962	0.782	0.116673310213374
Selumetinib_1	SLC4A4	0.714571092831962	0.782	0.113949555432216
Selumetinib_1	SLC39A12	0.714571092831962	0.76	-0.293712028224055
Selumetinib_1	SLC13A1	0.714571092831962	0.756	0.426506710274601
Selumetinib_1	SLC17A7	0.714571092831962	0.756	0.228731085100992
Selumetinib_1	RHAG	0.714571092831962	0.75	-0.0834531204350206
Selumetinib_1	SLC22A13	0.714571092831962	0.748	0.254122491238312
Selumetinib_1	SLC10A1	0.714571092831962	0.728	0.297329241231224
Selumetinib_1	SLC35D3	0.714571092831962	0.722	-0.0720258607552003
Selumetinib_1	SLC6A12	0.714571092831962	0.72	-0.248924950860923
Selumetinib_1	SLC12A6	0.714571092831962	0.718	-0.100865063594687
Selumetinib_1	SLC28A2	0.714571092831962	0.7	-0.150161756981331
Selumetinib_1	ABCB5	0.714571092831962	0.692	-0.320874570525564
Selumetinib_1	SLC46A3	0.714571092831962	0.66	0.0326570194469578
Selumetinib_1	SLC5A11	0.714571092831962	0.658	-0.172086504446849
Selumetinib_1	SLC39A4	0.714571092831962	0.656	-0.032098590694724
Selumetinib_1	ABCB4	0.714571092831962	0.654	-0.0659255096377397
Selumetinib_1	SLC35F5	0.714571092831962	0.646	0.0585875474152513
Selumetinib_1	ABCB11	0.714571092831962	0.644	-0.284742409633974
Selumetinib_1	SLC5A1	0.714571092831962	0.634	-0.0927770031682788
Selumetinib_1	SLC19A3	0.714571092831962	0.616	-0.0719797085943604
Selumetinib_1	SLC22A1	0.714571092831962	0.608	0.0708930668719058
Selumetinib_1	SLC38A8	0.714571092831962	0.586	0.147086527360308
Selumetinib_1	SLC1A7	0.714571092831962	0.584	-0.10817475217183
Selumetinib_1	SLC1A2	0.714571092831962	0.582	-0.129408216445423
Selumetinib_1	SLC25A29	0.714571092831962	0.582	0.0486021654532558
Selumetinib_1	SLC7A11	0.714571092831962	0.582	0.0335075390549286
Selumetinib_1	SLC35A5	0.714571092831962	0.564	-0.0602415792912296
Selumetinib_1	ABCD3	0.714571092831962	0.562	0.0681699249713406
Selumetinib_1	SLC6A9	0.714571092831962	0.552	0.236704688169384
Selumetinib_1	SLC35E2	0.714571092831962	0.536	-0.0525754796085137
Selumetinib_1	SLC17A2	0.714571092831962	0.532	0.185756769408285
Selumetinib_1	SLCO3A1	0.714571092831962	0.532	-0.0397425209624312
Selumetinib_1	SLC39A10	0.714571092831962	0.522	-0.0520092168160527
Selumetinib_1	SLC36A3	0.714571092831962	0.508	-0.337354083567138
Selumetinib_1	SLC45A4	0.714571092831962	0.5	-0.0526809778143875
Selumetinib_1	SLC2A10	0.714571092831962	0.5	0.0455365986202431
Selumetinib_1	SLC39A11	0.714571092831962	0.498	-0.0471557365151193
Selumetinib_1	SLC9A7	0.714571092831962	0.476	0.0547962050807555
Selumetinib_1	SLC17A9	0.714571092831962	0.472	-0.0705933899259764
Selumetinib_1	SLC39A5	0.714571092831962	0.47	-0.089337127989804
Selumetinib_1	SLC6A5	0.714571092831962	0.468	-0.193757650409911
Selumetinib_1	SLCO6A1	0.714571092831962	0.464	-0.145184649214742
Selumetinib_1	SLC28A3	0.714571092831962	0.462	-0.0715118433576011
Selumetinib_1	ABCA2	0.714571092831962	0.46	0.277473649600904
Selumetinib_1	SLC10A7	0.714571092831962	0.456	0.265011658169662
Selumetinib_1	SLC7A6	0.714571092831962	0.456	-0.0528190661221753
Selumetinib_1	SLC44A1	0.714571092831962	0.456	-0.0277309510266235
Selumetinib_1	ABCE1	0.714571092831962	0.452	0.0669433328335858
Selumetinib_1	SLC7A13	0.714571092831962	0.446	0.204816285218061
Selumetinib_1	SLC24A5	0.714571092831962	0.444	-0.0593783476682565
Selumetinib_1	SLC9A1	0.714571092831962	0.438	-0.145795034134633
Selumetinib_1	SLC33A1	0.714571092831962	0.428	-0.0617047218575479
Selumetinib_1	SLC35B3	0.714571092831962	0.41	0.0683801584064965
Selumetinib_1	SLC26A6	0.714571092831962	0.41	-0.0566455643681385
Selumetinib_1	SLC25A6	0.714571092831962	0.402	0.0387641397002417
Selumetinib_1	SLC22A17	0.714571092831962	0.398	0.0646157093198346
Selumetinib_1	SLC2A6	0.714571092831962	0.394	0.0395699954634441
Selumetinib_1	SLC17A4	0.714571092831962	0.39	-0.242284668133797
Selumetinib_1	SLC35C1	0.714571092831962	0.388	-0.0730166961504212
Selumetinib_1	SLC47A2	0.714571092831962	0.384	0.0380439099883349
Selumetinib_1	ABCA9	0.714571092831962	0.38	-0.220845324615981
Selumetinib_1	SLC35A3	0.714571092831962	0.36	0.0624559587299611
Selumetinib_1	SLC1A4	0.714571092831962	0.358	-0.0347692448793978
Selumetinib_1	SLC22A2	0.714571092831962	0.33	0.0640631292760517
Selumetinib_1	ABCA10	0.714571092831962	0.322	-0.0684107989739721
Selumetinib_1	SLC30A3	0.714571092831962	0.318	0.0826780843945901
Selumetinib_1	SLC35G5	0.714571092831962	0.312	0.0912552544950563
Selumetinib_1	SLC30A10	0.714571092831962	0.308	0.197793205003
Selumetinib_1	ABCC1	0.714571092831962	0.308	0.0418181192490093
Selumetinib_1	SLC35B1	0.714571092831962	0.304	0.0493596110727396
Selumetinib_1	SLC30A2	0.714571092831962	0.302	0.127800966327752
Selumetinib_1	CFTR	0.714571092831962	0.302	-0.0336814119420925
Selumetinib_1	ABCA6	0.714571092831962	0.3	-0.0358133470500173
Selumetinib_1	SLC26A4	0.714571092831962	0.298	-0.0624241562580442
Selumetinib_1	SLC16A7	0.714571092831962	0.298	-0.0491312460653881
Selumetinib_1	SLC22A3	0.714571092831962	0.298	-0.0408217166482884
Selumetinib_1	SLC47A1	0.714571092831962	0.294	0.0646576684917476
Selumetinib_1	SLC38A1	0.714571092831962	0.292	0.0242120373736382
Selumetinib_1	SLC12A9	0.714571092831962	0.284	-0.0763256673840133
Selumetinib_1	SLC9A2	0.714571092831962	0.282	0.0902854576577622
Selumetinib_1	SLC45A1	0.714571092831962	0.282	0.0806242977065615
Selumetinib_1	SLC7A9	0.714571092831962	0.282	0.0516551566291125
Selumetinib_1	SLC2A5	0.714571092831962	0.272	0.0402344460590139
Selumetinib_1	SLC22A20	0.714571092831962	0.264	-0.185524417026376
Selumetinib_1	UCP1	0.714571092831962	0.262	0.208469503724465
Selumetinib_1	ABCA4	0.714571092831962	0.262	-0.151424117530534
Selumetinib_1	SLC44A4	0.714571092831962	0.24	-0.0319206913612054
Selumetinib_1	SLC25A23	0.714571092831962	0.236	0.0544748373545092
Selumetinib_1	SLCO1B1	0.714571092831962	0.234	-0.0672346126626054
Selumetinib_1	SLC22A16	0.714571092831962	0.228	-0.0720930236067539
Selumetinib_1	SLC40A1	0.714571092831962	0.226	-0.0208126717375958
Selumetinib_1	SLC24A3	0.714571092831962	0.212	-0.0192994099929134
Selumetinib_1	SLC13A4	0.714571092831962	0.206	0.0611461825996985
Selumetinib_1	SLC1A3	0.714571092831962	0.204	-0.0368179956722657
Selumetinib_1	ABCG4	0.714571092831962	0.2	0.290151052324933
Selumetinib_1	SLC13A3	0.714571092831962	0.198	-0.120439767964898
Selumetinib_1	SLC35D1	0.714571092831962	0.198	0.0547957419078454
Selumetinib_1	SLC25A30	0.714571092831962	0.19	0.102260132394886
Selumetinib_1	SLCO5A1	0.714571092831962	0.19	0.041532712678237
Selumetinib_1	SLC14A2	0.714571092831962	0.188	-0.0862270027922937
Selumetinib_1	SLC16A3	0.714571092831962	0.188	-0.0154260382162129
Selumetinib_1	SLC4A10	0.714571092831962	0.176	0.119135498352207
Selumetinib_1	SLC16A8	0.714571092831962	0.174	0.0962796273515148
Selumetinib_1	SLC10A3	0.714571092831962	0.172	0.031267959943806
Selumetinib_1	SLC30A1	0.714571092831962	0.17	-0.0208768437198525
Selumetinib_1	SLC30A9	0.714571092831962	0.168	-0.0470745200678984
Selumetinib_1	SLC26A10	0.714571092831962	0.164	0.0309960388656959
Selumetinib_1	SLC52A3	0.714571092831962	0.162	-0.0914289619497033
Selumetinib_1	SLCO4C1	0.714571092831962	0.162	0.0705355732127893
Selumetinib_1	SLC6A14	0.714571092831962	0.162	-0.0272826807363862
Selumetinib_1	SLC25A48	0.714571092831962	0.16	0.0703770388374235
Selumetinib_1	SLC48A1	0.714571092831962	0.16	0.038245881286303
Selumetinib_1	SLC7A7	0.714571092831962	0.156	0.0158825404571638
Selumetinib_1	SLC26A5	0.714571092831962	0.154	-0.272097052052453
Selumetinib_1	ABCC2	0.714571092831962	0.154	-0.0255912340725578
Selumetinib_1	SLC35F2	0.714571092831962	0.15	-0.0212382477447869
Selumetinib_1	SLC22A7	0.714571092831962	0.148	0.163920080018796
Selumetinib_1	RHCG	0.714571092831962	0.148	-0.0388799655743065
Selumetinib_1	SLC35E3	0.714571092831962	0.148	0.0264095858494203
Selumetinib_1	SLC25A34	0.714571092831962	0.146	-0.0952920251086479
Selumetinib_1	SLC9A8	0.714571092831962	0.146	-0.0896983414302523
Selumetinib_1	SLC9A6	0.714571092831962	0.146	0.0544426351293727
Selumetinib_1	SLC9A9	0.714571092831962	0.14	0.0463971548677557
Selumetinib_1	SLC25A37	0.714571092831962	0.138	-0.0228750184219321
Selumetinib_1	SLCO2B1	0.714571092831962	0.134	0.0917761108381908
Selumetinib_1	SLC25A5	0.714571092831962	0.132	-0.0954246203912092
Selumetinib_1	SLC16A9	0.714571092831962	0.13	0.0411058011070796
Selumetinib_1	SLC22A23	0.714571092831962	0.13	0.0284436173839633
Selumetinib_1	SLC12A3	0.714571092831962	0.128	0.0529309187285295
Selumetinib_1	SLC41A3	0.714571092831962	0.126	-0.0319128382099213
Selumetinib_1	SLC2A4	0.714571092831962	0.122	0.350992250954428
Selumetinib_1	SLC2A13	0.714571092831962	0.116	-0.0595269275950627
Selumetinib_1	ABCG1	0.714571092831962	0.116	-0.0166585188442533
Selumetinib_1	SLC12A1	0.714571092831962	0.112	-0.181753965836309
Selumetinib_1	ABCF2	0.714571092831962	0.112	0.0464733007320573
Selumetinib_1	SLC26A9	0.714571092831962	0.11	-0.00331591658424307
Selumetinib_1	MFSD7	0.714571092831962	0.108	0.0812491645959594
Selumetinib_1	SLC35A1	0.714571092831962	0.108	0.0370429929917256
Selumetinib_1	SLC25A1	0.714571092831962	0.108	0.0296157209975022
Selumetinib_1	SLC6A1	0.714571092831962	0.106	0.130419528576846
Selumetinib_1	SLC7A4	0.714571092831962	0.104	0.0550655393463023
Selumetinib_1	SLC10A6	0.714571092831962	0.1	0.142786339516167
Selumetinib_1	SLC25A39	0.714571092831962	0.1	0.0366840675088082
Selumetinib_1	SLC26A8	0.714571092831962	0.098	-0.107927038596526
Selumetinib_1	SLC25A21	0.714571092831962	0.096	0.0200814965477238
Selumetinib_1	SLC35F3	0.714571092831962	0.096	-0.0127098558396732
Selumetinib_1	SLC7A2	0.714571092831962	0.094	-0.0143693520539297
Selumetinib_1	SLC24A4	0.714571092831962	0.092	0.131072798074663
Selumetinib_1	SLC27A4	0.714571092831962	0.09	-0.0363982745795299
Selumetinib_1	SLC35F1	0.714571092831962	0.088	-0.0275866955552959
Selumetinib_1	SLC39A2	0.714571092831962	0.074	-0.0658673723281002
Selumetinib_1	SLC10A2	0.714571092831962	0.07	0.0914380795155683
Selumetinib_1	SLC7A5	0.714571092831962	0.07	-0.0252249803514321
Selumetinib_1	SLC34A3	0.714571092831962	0.068	-0.0763806859579124
Selumetinib_1	SLC27A3	0.714571092831962	0.068	-0.051706656048893
Selumetinib_1	SLC39A6	0.714571092831962	0.068	0.0219115425326169
Selumetinib_1	SLC35F4	0.714571092831962	0.066	0.0207895619024799
Selumetinib_1	ABCD1	0.714571092831962	0.062	-0.0548790814227833
Selumetinib_1	SLC35G1	0.714571092831962	0.062	-0.0241799986646262
Selumetinib_1	SLC22A8	0.714571092831962	0.06	0.233254246838909
Selumetinib_1	SLC25A45	0.714571092831962	0.058	0.103373992160731
Selumetinib_1	SLC26A7	0.714571092831962	0.058	-0.0936953686037193
Selumetinib_1	SLC25A14	0.714571092831962	0.058	0.0360673246770229
Selumetinib_1	SLC23A1	0.714571092831962	0.056	0.167031689422662
Selumetinib_1	SLC35A4	0.714571092831962	0.052	-0.07086378822237
Selumetinib_1	SLC6A18	0.714571092831962	0.052	-0.0544996334738383
Selumetinib_1	SLC15A4	0.714571092831962	0.052	0.0201857006979352
Selumetinib_1	SLC35G2	0.714571092831962	0.048	0.0119667150135368
Selumetinib_1	SLC22A25	0.714571092831962	0.046	-0.16085731408018
Selumetinib_1	SLC25A46	0.714571092831962	0.046	-0.0240763465450898
Selumetinib_1	SLC5A12	0.714571092831962	0.044	0.116724919294862
Selumetinib_1	SLC35B2	0.714571092831962	0.044	-0.0286470561204137
Selumetinib_1	ABCC13	0.714571092831962	0.042	-0.184897031213989
Selumetinib_1	SLC16A10	0.714571092831962	0.042	0.0327840716469679
Selumetinib_1	SLC28A1	0.714571092831962	0.04	0.221150204405864
Selumetinib_1	SLC2A2	0.714571092831962	0.04	-0.0640513630705733
Selumetinib_1	SLC29A2	0.714571092831962	0.04	-0.0318125145206513
Selumetinib_1	SLC20A2	0.714571092831962	0.04	-0.0290660218420682
Selumetinib_1	SLC39A14	0.714571092831962	0.038	0.0706619338373285
Selumetinib_1	SLC16A13	0.714571092831962	0.038	0.0470130022790721
Selumetinib_1	SLC15A2	0.714571092831962	0.038	-0.0462479547446508
Selumetinib_1	SLC25A16	0.714571092831962	0.038	-0.036601275864068
Selumetinib_1	SLC38A5	0.714571092831962	0.038	-0.017453989417496
Selumetinib_1	SLC10A5	0.714571092831962	0.036	0.118333821793781
Selumetinib_1	SLC25A41	0.714571092831962	0.036	-0.103918047081873
Selumetinib_1	SLC4A7	0.714571092831962	0.034	-0.0147110287923711
Selumetinib_1	ABCC11	0.714571092831962	0.032	0.0464318157997404
Selumetinib_1	SLC6A19	0.714571092831962	0.032	0.00592527871679486
Selumetinib_1	SLC36A1	0.714571092831962	0.03	-0.177171873388522
Selumetinib_1	SLC25A31	0.714571092831962	0.03	0.138514720459806
Selumetinib_1	SLC9A3	0.714571092831962	0.03	-0.099129395444096
Selumetinib_1	SLC52A1	0.714571092831962	0.03	-0.0652045137405931
Selumetinib_1	SLC6A20	0.714571092831962	0.03	-0.0392489616718964
Selumetinib_1	SLC6A2	0.714571092831962	0.03	-0.0355305188070286
Selumetinib_1	FLVCR1	0.714571092831962	0.028	0.0329357746879462
Selumetinib_1	SLC25A2	0.714571092831962	0.026	-0.196500478586692
Selumetinib_1	SLC2A14	0.714571092831962	0.026	0.042372969189553
Selumetinib_1	SLC27A6	0.714571092831962	0.026	-0.0221335576052815
Selumetinib_1	SLC7A1	0.714571092831962	0.026	0.0106516983870356
Selumetinib_1	SLC36A2	0.714571092831962	0.024	-0.200890730773407
Selumetinib_1	ABCA8	0.714571092831962	0.024	-0.139808165605354
Selumetinib_1	SLC38A7	0.714571092831962	0.024	-0.131038994521688
Selumetinib_1	SLC25A11	0.714571092831962	0.024	0.0253404982359305
Selumetinib_1	SLC23A3	0.714571092831962	0.024	0.0233535381115736
Selumetinib_1	SLC7A10	0.714571092831962	0.024	0.0175842922491292
Selumetinib_1	SLC34A1	0.714571092831962	0.022	-0.192583638914355
Selumetinib_1	SLC6A11	0.714571092831962	0.022	0.11224857316082
Selumetinib_1	SLC4A8	0.714571092831962	0.022	0.0638057346209836
Selumetinib_1	SLC15A1	0.714571092831962	0.022	0.0582254582340733
Selumetinib_1	SLC16A11	0.714571092831962	0.022	0.027240243204743
Selumetinib_1	SLC41A2	0.714571092831962	0.022	0.0250946777166203
Selumetinib_1	SLC16A14	0.714571092831962	0.022	0.0132473206502924
Selumetinib_1	UCP3	0.714571092831962	0.02	-0.0934055206475799
Selumetinib_1	ABCC8	0.714571092831962	0.02	0.034584248179689
Selumetinib_1	ABCC10	0.714571092831962	0.02	-0.0311219855573935
Selumetinib_1	SLC8A2	0.714571092831962	0.018	0.1461222378594
Selumetinib_1	SLC6A16	0.714571092831962	0.018	0.0650062275205716
Selumetinib_1	SLCO2A1	0.714571092831962	0.018	-0.0527215455067523
Selumetinib_1	ABCB10	0.714571092831962	0.018	-0.0243529613928626
Selumetinib_1	SLC15A3	0.714571092831962	0.018	0.0187253708656202
Selumetinib_1	SLC14A1	0.714571092831962	0.018	0.00954241756553642
Selumetinib_1	SLC43A1	0.714571092831962	0.018	0.00762347790498358
Selumetinib_1	SLC17A3	0.714571092831962	0.016	-0.0889689983605714
Selumetinib_1	SLC45A3	0.714571092831962	0.016	0.069112872904286
Selumetinib_1	SLC30A6	0.714571092831962	0.016	-0.0371105796792132
Selumetinib_1	SLC1A5	0.714571092831962	0.016	0.0321353858295723
Selumetinib_1	SLC25A4	0.714571092831962	0.016	-0.0313904870358964
Selumetinib_1	ABCC4	0.714571092831962	0.016	0.0240343300220058
Selumetinib_1	SLC25A24	0.714571092831962	0.016	-0.0229106479837323
Selumetinib_1	SLC25A18	0.714571092831962	0.016	0.0154451424681755
Selumetinib_1	SLC26A3	0.714571092831962	0.016	0.013948109922048
Selumetinib_1	SLC27A2	0.714571092831962	0.016	-0.0124959275666316
Selumetinib_1	SLC13A5	0.714571092831962	0.014	-0.243362438455177
Selumetinib_1	SLC6A17	0.714571092831962	0.014	-0.160143791682602
Selumetinib_1	SLC35G6	0.714571092831962	0.014	-0.0616839263437494
Selumetinib_1	SLC17A6	0.714571092831962	0.014	-0.0493015126831565
Selumetinib_1	SLC38A4	0.714571092831962	0.014	0.0461549546331895
Selumetinib_1	ABCG8	0.714571092831962	0.014	-0.0423244873702719
Selumetinib_1	SLC25A26	0.714571092831962	0.014	0.0330542680425596
Selumetinib_1	SLC7A8	0.714571092831962	0.014	-0.0312088542317929
Selumetinib_1	SLC25A10	0.714571092831962	0.014	-0.0213144097172934
Selumetinib_1	SLC37A3	0.714571092831962	0.014	0.0195739054798116
Selumetinib_1	SLC3A2	0.714571092831962	0.014	0.0192475473098796
Selumetinib_1	SLC44A3	0.714571092831962	0.014	0.0108099899465153
Selumetinib_1	SLC4A11	0.714571092831962	0.014	-0.00862156368394643
Selumetinib_1	ABCC12	0.714571092831962	0.012	0.295075897215455
Selumetinib_1	SLC9B1	0.714571092831962	0.012	-0.0729256055420845
Selumetinib_1	SLC51A	0.714571092831962	0.012	-0.0716329402757843
Selumetinib_1	SLC5A4	0.714571092831962	0.012	-0.0540635729813066
Selumetinib_1	ABCA5	0.714571092831962	0.012	0.0362226003123412
Selumetinib_1	SLC25A28	0.714571092831962	0.012	-0.0300088444277677
Selumetinib_1	SLC29A3	0.714571092831962	0.012	0.0293219604214365
Selumetinib_1	SLC38A11	0.714571092831962	0.012	0.0283706767320136
Selumetinib_1	SLC18A2	0.714571092831962	0.012	0.0280173532862706
Selumetinib_1	SLC8A3	0.714571092831962	0.012	0.0238962730233132
Selumetinib_1	SLC38A2	0.714571092831962	0.012	-0.0140470905628954
Selumetinib_1	SLC7A14	0.714571092831962	0.012	0.00910657253709416
Selumetinib_1	SLC26A1	0.714571092831962	0.01	-0.175687114988064
Selumetinib_1	SLC8A1	0.714571092831962	0.01	-0.0288975345210485
Selumetinib_1	SLC9C2	0.714571092831962	0.01	-0.0217861489793155
Selumetinib_1	SLC41A1	0.714571092831962	0.01	0.0105478176091389
Selumetinib_1	SLC27A5	0.714571092831962	0.01	0.00754112648972254
Selumetinib_1	SLC25A47	0.714571092831962	0.008	0.157247348770024
Selumetinib_1	SLC5A10	0.714571092831962	0.008	0.0826719112700718
Selumetinib_1	SLC16A12	0.714571092831962	0.008	-0.0320760838582188
Selumetinib_1	SLC46A1	0.714571092831962	0.008	0.0286961540117985
Selumetinib_1	SLC1A1	0.714571092831962	0.008	-0.0210975442189487
Selumetinib_1	MTCH2	0.714571092831962	0.008	-0.0209693898390714
Selumetinib_1	SLC25A38	0.714571092831962	0.008	0.0171972411674326
Selumetinib_1	ABCG5	0.714571092831962	0.008	-0.016686540501666
Selumetinib_1	SLC37A4	0.714571092831962	0.008	-0.0149345432145415
Selumetinib_1	SLC9C1	0.714571092831962	0.006	-0.187363474380744
Selumetinib_1	RHBG	0.714571092831962	0.006	0.116854812269748
Selumetinib_1	SLC17A8	0.714571092831962	0.006	-0.112505154941142
Selumetinib_1	SLC12A4	0.714571092831962	0.006	-0.0636208161169398
Selumetinib_1	SLC22A5	0.714571092831962	0.006	-0.0535099761211043
Selumetinib_1	SLC9A5	0.714571092831962	0.006	0.0472019699776507
Selumetinib_1	SLC25A25	0.714571092831962	0.006	0.046214274856339
Selumetinib_1	SLC35G3	0.714571092831962	0.006	-0.0456672511465895
Selumetinib_1	SLC25A36	0.714571092831962	0.006	0.0449558069733031
Selumetinib_1	ABCD4	0.714571092831962	0.006	0.040197909850485
Selumetinib_1	ABCB7	0.714571092831962	0.006	-0.037345681580218
Selumetinib_1	SLC9B2	0.714571092831962	0.006	-0.0345033694021027
Selumetinib_1	SLC19A2	0.714571092831962	0.006	0.0338153545199633
Selumetinib_1	SLC39A1	0.714571092831962	0.006	-0.026573118444994
Selumetinib_1	SLC30A7	0.714571092831962	0.006	0.0197717346145777
Selumetinib_1	ABCC6	0.714571092831962	0.006	0.0167238041505401
Selumetinib_1	ABCA12	0.714571092831962	0.006	0.0148791154403404
Selumetinib_1	SLC6A4	0.714571092831962	0.006	0.0123862737317848
Selumetinib_1	ABCG2	0.714571092831962	0.006	-0.00918473673752034
Selumetinib_1	SLC30A5	0.714571092831962	0.006	0.00899968035144571
Selumetinib_1	ABCC5	0.714571092831962	0.006	-0.00751179400572519
Selumetinib_1	SLC25A27	0.714571092831962	0.006	0.00645808552956646
Selumetinib_1	SLC11A2	0.714571092831962	0.006	0.00459732125041662
Selumetinib_1	ABCC9	0.714571092831962	0.006	0.00181661098315877
Selumetinib_1	SLC12A5	0.714571092831962	0.004	0.522631792194448
Selumetinib_1	SLC29A1	0.714571092831962	0.004	0.104142178845394
Selumetinib_1	SLCO1C1	0.714571092831962	0.004	-0.0937733565196729
Selumetinib_1	SLC22A11	0.714571092831962	0.004	0.0891430024738901
Selumetinib_1	SLC5A9	0.714571092831962	0.004	0.0804046862649426
Selumetinib_1	SLC6A7	0.714571092831962	0.004	0.0778348179241059
Selumetinib_1	SLC22A14	0.714571092831962	0.004	0.0604410126684263
Selumetinib_1	SLC5A7	0.714571092831962	0.004	-0.0555749017525584
Selumetinib_1	SLC32A1	0.714571092831962	0.004	0.0517602555000724
Selumetinib_1	SLC6A6	0.714571092831962	0.004	-0.0464507725636228
Selumetinib_1	SLC23A2	0.714571092831962	0.004	-0.036752784700771
Selumetinib_1	SLC30A8	0.714571092831962	0.004	0.0352029286668063
Selumetinib_1	SLC31A1	0.714571092831962	0.004	0.0285936285327137
Selumetinib_1	SLC25A32	0.714571092831962	0.004	0.0204017185304749
Selumetinib_1	SLC39A3	0.714571092831962	0.004	0.0165113651927769
Selumetinib_1	SLC25A13	0.714571092831962	0.004	-0.00696259520746655
Selumetinib_1	SLC18B1	0.714571092831962	0.004	0.0051309070979644
Selumetinib_1	SLC2A1	0.714571092831962	0.004	-0.00365690488182067
Selumetinib_1	ABCB8	0.714571092831962	0.002	-0.196954674509407
Selumetinib_1	SLC17A5	0.714571092831962	0.002	-0.0656643218638901
Selumetinib_1	SLC22A9	0.714571092831962	0.002	0.0497256830517262
Selumetinib_1	SLC18A1	0.714571092831962	0.002	0.0267039216296621
Selumetinib_1	SLC38A6	0.714571092831962	0.002	0.022083755661989
Selumetinib_1	SLC25A42	0.714571092831962	0.002	0.0191814425732793
Selumetinib_1	SLC16A1	0.714571092831962	0.002	-0.0187942151952206
Selumetinib_1	ABCB9	0.714571092831962	0.002	0.0163193158501916
Selumetinib_1	SLC2A12	0.714571092831962	0.002	0.0158151263633513
Selumetinib_1	SLC44A5	0.714571092831962	0.002	-0.0127405526469262
Selumetinib_1	SLC19A1	0.714571092831962	0.002	0.0099465981934419
Selumetinib_1	SLC25A53	0.714571092831962	0.002	0.00875953093102788
Selumetinib_1	ABCA1	0.714571092831962	0.002	-0.00360335783648161
Selumetinib_1	SLC34A2	0.714571092831962	0.002	0.00298531406226587
Selumetinib_1	TAP1	0.714571092831962	0.002	0.00276673583311397
Selumetinib_1	SLC16A4	0.714571092831962	0.002	-0.00274313200358454
Selumetinib_1	ABCB1	0.714571092831962	0.002	0.0007752852063938
Docetaxel	SLC25A44	0.71423599025409	1	0.928907785656517
Docetaxel	ABCB1	0.71423599025409	1	0.239478095209656
Docetaxel	SLC31A2	0.71423599025409	1	-0.15377603088977
Docetaxel	UCP2	0.71423599025409	1	0.150731367471313
Docetaxel	ABCB10	0.71423599025409	1	0.1410159320017
Docetaxel	SLC25A43	0.71423599025409	1	-0.113672740444226
Docetaxel	SLC7A5	0.71423599025409	1	-0.0879390525784896
Docetaxel	SLC39A8	0.71423599025409	0.996	0.239389569911016
Docetaxel	SLC16A8	0.71423599025409	0.996	0.206832273859172
Docetaxel	SLC35B1	0.71423599025409	0.996	0.137780813322687
Docetaxel	SLC12A5	0.71423599025409	0.994	0.787969429694942
Docetaxel	SLC39A14	0.71423599025409	0.994	-0.275940086085865
Docetaxel	SLC4A3	0.71423599025409	0.994	-0.168513908961247
Docetaxel	SLC35A2	0.71423599025409	0.992	0.170622509542188
Docetaxel	SLC35D3	0.71423599025409	0.992	0.0724942791838632
Docetaxel	SLC48A1	0.71423599025409	0.988	0.110407524934834
Docetaxel	SLC35E3	0.71423599025409	0.986	0.0721783098323147
Docetaxel	SLC39A10	0.71423599025409	0.984	-0.0970402323170796
Docetaxel	SLCO1C1	0.71423599025409	0.98	-0.24483730183521
Docetaxel	MFSD7	0.71423599025409	0.974	0.183471534363704
Docetaxel	SLC30A7	0.71423599025409	0.974	-0.0938541697640003
Docetaxel	SLC7A2	0.71423599025409	0.972	-0.0347278715095739
Docetaxel	SLC25A22	0.71423599025409	0.962	-0.119848575156197
Docetaxel	SLCO6A1	0.71423599025409	0.96	0.152851051718501
Docetaxel	SLC25A28	0.71423599025409	0.954	-0.0774350073592798
Docetaxel	SLC39A11	0.71423599025409	0.95	0.0549186560243064
Docetaxel	SLC36A4	0.71423599025409	0.948	0.0396902704181814
Docetaxel	SLC25A3	0.71423599025409	0.944	-0.15104556418148
Docetaxel	SLC27A2	0.71423599025409	0.936	0.0227645713531409
Docetaxel	SLC22A16	0.71423599025409	0.93	0.0479936365882757
Docetaxel	ABCG5	0.71423599025409	0.926	0.0891663243505138
Docetaxel	SLCO4C1	0.71423599025409	0.918	0.0947724399806174
Docetaxel	SLC27A6	0.71423599025409	0.914	0.0689985291601325
Docetaxel	SLC1A3	0.71423599025409	0.908	-0.0793980750149958
Docetaxel	SLC15A2	0.71423599025409	0.904	-0.0662264888218174
Docetaxel	ABCA13	0.71423599025409	0.902	-0.0476914869359296
Docetaxel	SLC25A20	0.71423599025409	0.886	0.0407957625674255
Docetaxel	SLC38A2	0.71423599025409	0.882	-0.0436031731124752
Docetaxel	SLC25A48	0.71423599025409	0.88	0.143214672670944
Docetaxel	SLC5A1	0.71423599025409	0.878	0.0508544236054006
Docetaxel	RHCG	0.71423599025409	0.866	-0.080645026978151
Docetaxel	SLC25A10	0.71423599025409	0.866	-0.0387372537399715
Docetaxel	SLC26A5	0.71423599025409	0.862	0.419046564435841
Docetaxel	SLC25A40	0.71423599025409	0.862	0.0528605683185117
Docetaxel	SLC17A6	0.71423599025409	0.846	0.047690434186802
Docetaxel	SLC18B1	0.71423599025409	0.842	-0.0474819481321776
Docetaxel	SLC6A4	0.71423599025409	0.84	0.0882063516551657
Docetaxel	SLC8A1	0.71423599025409	0.836	0.0739363130776322
Docetaxel	SLC30A1	0.71423599025409	0.836	0.0308800287482677
Docetaxel	ABCC12	0.71423599025409	0.832	-0.279805485786064
Docetaxel	SLC16A13	0.71423599025409	0.826	-0.158868172949001
Docetaxel	SLCO1A2	0.71423599025409	0.82	-0.12090377713904
Docetaxel	SLC39A7	0.71423599025409	0.82	-0.051061682696736
Docetaxel	SLC35B2	0.71423599025409	0.816	-0.0571290386190648
Docetaxel	SLC37A1	0.71423599025409	0.802	0.0344826824201541
Docetaxel	SLC6A20	0.71423599025409	0.8	0.0459082209767675
Docetaxel	SLC9A6	0.71423599025409	0.796	0.0691981068800309
Docetaxel	SLC29A2	0.71423599025409	0.786	-0.0775946188468473
Docetaxel	SLC12A8	0.71423599025409	0.786	-0.024502393169103
Docetaxel	SLC44A4	0.71423599025409	0.78	0.0298790379689003
Docetaxel	SLC25A19	0.71423599025409	0.776	0.0396455957016426
Docetaxel	SLC7A1	0.71423599025409	0.764	0.0567376338536617
Docetaxel	SLC17A3	0.71423599025409	0.758	-0.074002588456755
Docetaxel	SLC1A1	0.71423599025409	0.752	0.0242908726193141
Docetaxel	SLC11A1	0.71423599025409	0.75	0.26258316919949
Docetaxel	SLC30A9	0.71423599025409	0.742	0.0604725814751444
Docetaxel	SLC5A9	0.71423599025409	0.734	-0.136113667238687
Docetaxel	SLCO3A1	0.71423599025409	0.718	0.0238484099829784
Docetaxel	SLC9A5	0.71423599025409	0.712	-0.0675314417970789
Docetaxel	SLC5A8	0.71423599025409	0.71	0.0511217488719262
Docetaxel	SLC29A4	0.71423599025409	0.708	-0.0795939879879631
Docetaxel	SLC25A45	0.71423599025409	0.706	0.130154916752804
Docetaxel	SLC35G3	0.71423599025409	0.704	0.139124782774765
Docetaxel	SLC31A1	0.71423599025409	0.686	-0.0420508496362714
Docetaxel	SLC28A2	0.71423599025409	0.674	0.0464843841185766
Docetaxel	ABCE1	0.71423599025409	0.672	-0.051198037476955
Docetaxel	SLC26A11	0.71423599025409	0.672	0.0308455540121262
Docetaxel	SLC25A23	0.71423599025409	0.656	0.0573296926044205
Docetaxel	ABCB11	0.71423599025409	0.654	0.198906395374577
Docetaxel	SLC46A3	0.71423599025409	0.65	0.0171201185720402
Docetaxel	SLC34A1	0.71423599025409	0.646	-0.224717844339257
Docetaxel	SLC35A3	0.71423599025409	0.642	0.051463488410905
Docetaxel	ABCB5	0.71423599025409	0.636	0.122428280832494
Docetaxel	SLC35F2	0.71423599025409	0.634	-0.0251829947946594
Docetaxel	SLC16A6	0.71423599025409	0.624	-0.0196662168186255
Docetaxel	UCP3	0.71423599025409	0.614	0.116111811858934
Docetaxel	SLC38A9	0.71423599025409	0.602	-0.0335233963457182
Docetaxel	SLC36A2	0.71423599025409	0.6	-0.2315921723863
Docetaxel	SLC19A2	0.71423599025409	0.598	0.0279385611218246
Docetaxel	SLC6A3	0.71423599025409	0.594	0.164062569351129
Docetaxel	ABCB7	0.71423599025409	0.588	-0.0396985735028163
Docetaxel	FLVCR1	0.71423599025409	0.574	0.0335006119267206
Docetaxel	SLC6A11	0.71423599025409	0.572	0.209449511032997
Docetaxel	SLC30A10	0.71423599025409	0.572	0.117828164422537
Docetaxel	SLC41A2	0.71423599025409	0.57	0.0355187984017898
Docetaxel	SLC16A1	0.71423599025409	0.57	-0.0213884402884431
Docetaxel	SLC4A8	0.71423599025409	0.554	0.0528051147325977
Docetaxel	SLC17A9	0.71423599025409	0.55	0.0335663901258229
Docetaxel	SLC22A6	0.71423599025409	0.546	-0.213160984524793
Docetaxel	ABCB4	0.71423599025409	0.522	0.0278710744756283
Docetaxel	SLC9B1	0.71423599025409	0.516	0.0828355843585408
Docetaxel	SLC38A8	0.71423599025409	0.516	0.0647260132223631
Docetaxel	ABCA5	0.71423599025409	0.506	0.0251159309303643
Docetaxel	ABCC10	0.71423599025409	0.498	-0.0336538122678394
Docetaxel	SLC15A1	0.71423599025409	0.492	0.10005436628945
Docetaxel	SLC40A1	0.71423599025409	0.492	0.0128653200751608
Docetaxel	SLC25A4	0.71423599025409	0.484	-0.019887259920729
Docetaxel	SLC12A3	0.71423599025409	0.482	0.0412275513433862
Docetaxel	SLC16A3	0.71423599025409	0.462	-0.0156022160631905
Docetaxel	SLC22A10	0.71423599025409	0.46	0.20494578116207
Docetaxel	SLC9A3	0.71423599025409	0.456	0.0963289290916037
Docetaxel	SLC2A6	0.71423599025409	0.456	-0.0250256230722371
Docetaxel	SLC25A42	0.71423599025409	0.454	0.0581310379062302
Docetaxel	SLC44A1	0.71423599025409	0.454	-0.0150578932943805
Docetaxel	SLC16A2	0.71423599025409	0.426	-0.0264995172124272
Docetaxel	SLC16A7	0.71423599025409	0.424	0.0243414668062815
Docetaxel	SLC4A2	0.71423599025409	0.41	0.0266546722566487
Docetaxel	SLC38A5	0.71423599025409	0.408	-0.0145901726679181
Docetaxel	SLC17A5	0.71423599025409	0.4	0.023687924858213
Docetaxel	SLC25A27	0.71423599025409	0.39	-0.0248685301061427
Docetaxel	SLC39A9	0.71423599025409	0.388	0.0424466636514315
Docetaxel	SLC2A14	0.71423599025409	0.386	-0.0312757574554592
Docetaxel	SLC22A14	0.71423599025409	0.38	0.145607680134051
[truncated: 66,653 more rows]

## Sheet: elastic_net_best_models
Compound	median_CI
Trametinib	0.743210181384199
Refametinib_2	0.733535842688385
Refametinib_1	0.719463229078614
PD0325901	0.71520568330794
Selumetinib_1	0.714571092831962
Docetaxel	0.71423599025409
WZ3105	0.710566963970385
Tanespimycin	0.708109989557953
Bleomycin (50 uM)	0.698572078734782
Daporinad	0.696562308164518
THZ-2-102-1	0.691820906680933
ZG-10	0.690785405071119
Sepantronium bromide	0.690503396178506
(5Z)-7-Oxozeaenol	0.682852221430268
AT-7519	0.6821988595866
Afatinib_1	0.677654020187957
NPK76-II-72-1	0.676942266571632
PHA-793887	0.675235017626322
Vorinostat	0.674879041204357
CI-1040	0.669518106643855
DMOG	0.665339229735781
Cetuximab	0.665012315270936
CAY10603	0.662253047498949
Lapatinib	0.659988640051931
BX-912	0.65914513943737
Pevonedistat	0.657914865076987
KIN001-102	0.655846063454759
Afatinib_2	0.655826799714897
SNX-2112	0.655347384855582
Dasatinib	0.655063291139241
UNC0638_1	0.654927040172942
Vinblastine	0.653463278802645
SN-38	0.651860157552757
PI-103	0.651714405812766
AR-42	0.650992653755085
AICA Ribonucleotide	0.650781910397295
CUDC-101	0.649539594843462
XMD13-2	0.649013535987877
THZ-2-49	0.648771993034288
QL-X-138	0.646864185538219
Belinostat	0.645672657781126
QL-VIII-58	0.645139146567718
OSI-027	0.644214777856973
TW 37	0.643125734430082
Piperlongumine	0.641837576752188
AZD7762	0.639993038635573
XAV939	0.639894242068155
Gefitinib	0.637477417002304
Methotrexate	0.637034458753916
Camptothecin	0.636790810998956
Phenformin	0.636491923377169
CP466722	0.636339600470035
TAK-715	0.635223266745006
I-BET-762	0.634800427655025
Fedratinib	0.633211650709869
Dabrafenib	0.632939244663383
5-Fluorouracil	0.632288476550772
Rucaparib	0.632207046676042
TPCA-1	0.632186980280352
JW-7-24-1	0.632118915066171
Lestauritinib	0.631848242255482
GSK1070916	0.631721870008858
Cytarabine	0.631210531549898
WZ-1-84	0.630347289840961
YK-4-279	0.630045378552663
JNK Inhibitor VIII	0.629899060215802
Nutlin-3a (-)	0.629690219282979
WH-4-023	0.629665692956832
CHIR-99021_2	0.629514136374436
BX796	0.629202923773059
Tubastatin A	0.628801377999525
FH535	0.628695767723075
Paclitaxel	0.628639240506329
Navitoclax	0.62847198050818
UNC0638_2	0.627767235926629
Ispinesib Mesylate	0.627173913043478
Bortezomib	0.627056962025316
Midostaurin	0.626829738058552
RO-3306	0.626696832579186
Talazoparib	0.62656421744091
PIK-93	0.626476726191623
Olaparib_1	0.626130775302046
Pelitinib	0.625797518830306
TL-2-105	0.624911868390129
YM201636	0.624524827750059
Cisplatin	0.62446349659972
Dactolisib	0.624189912651451
Selumetinib_2	0.623909830007391
MPS-1-IN-1	0.623663578047042
Z-LLNle-CHO	0.622176241480039
FTI-277	0.62211093990755
TL-1-85	0.622046066023258
Genentech Cpd 10	0.621974148061105
HG6-64-1	0.621942827287655
Temsirolimus	0.621713973086529
Avagacestat_1	0.621329113124345
NVP-BHG712	0.620901639344262
TGX221	0.620569620253165
CX-5461	0.620456165359943
Y-39983	0.620337372297458
Elesclomol	0.620034277595602
BMS-345541	0.619122632967964
Bosutinib	0.618927379941907
A-770041	0.618829113924051
GSK1904529A	0.61849710982659
Vinorelbine	0.618344155844156
SB216763	0.618311332355512
AZ628	0.617746913580247
VX-11e	0.616743882157282
GSK429286A	0.616039952996475
GSK690693	0.613506771204562
Palbociclib	0.613326031398321
Foretinib	0.613192818110851
Obatoclax Mesylate	0.612884796343595
KIN001-260	0.612348538845331
CGP-60474	0.612183544303798
BIX02189	0.611576383939178
Masitinib	0.608547160845807
CCT007093	0.60828437132785
IPA-3	0.608232011162049
QL-XI-92	0.608104897484798
CCT-018159	0.607603972687772
Thapsigargin	0.606613947088423
Sunitinib	0.606329113924051
NG-25	0.605696127346163
Omipalisib	0.605653426056135
Dacinostat	0.60533101739799
Enzastaurin	0.604648500959976
Amuvatinib	0.604287907388406
Gemcitabine	0.603441322758435
Erlotinib	0.603109959274343
BI-2536	0.603050957481337
Bryostatin 1	0.602258908857172
Bicalutamide_1	0.601587934356521
PAC-1	0.6015571875425
CGP-082996	0.601424050632911
ZSTK474	0.600851938895417
Epothilone B	0.60072249589491
BAY-61-3606	0.600053229871151
CHIR-99021_1	0.599412598895357
AZD6482_2	0.598301238990894
NSC-207895	0.598300606497328
GSK269962A_1	0.598297970214479
BMS-536924_2	0.597442603894217
KIN001-270	0.597410311237824
XMD8-85	0.596376987990912
T0901317	0.595868612262055
AZD8055	0.595096366860531
QL-XII-47	0.594767165597529
AS605240	0.594588976003801
BMS-754807	0.594233095846216
ZM447439	0.593711424274386
KIN001-244	0.593519838441435
AKT inhibitor VIII	0.593109792506344
681640	0.591110575751156
Etoposide	0.590811688311688
Luminespib	0.590217786928225
QL-XII-61	0.59003359462486
HG-5-113-01	0.589532055246341
AZD6482_1	0.589075108628181
Embelin	0.588472906403941
OSU-03012	0.588089448256879
SB52334	0.58763958184842
Shikonin	0.586579713390058
Bleomycin	0.586201102298696
Cyclopamine	0.586075949367089
Saracatinib	0.58588903944595
Serdemetan	0.585036729530671
PLX-4720_1	0.584729151817534
OSI-930	0.584091200965756
LFM-A13	0.583894378161869
Entinostat	0.583227848101266
Mitomycin-C	0.582652315460767
Doramapimod	0.582488024795717
A-443654	0.582120253164557
BMS-536924_1	0.581645569620253
XMD14-99	0.58164053219292
Doxorubicin	0.581384435775506
PFI-1	0.580558909780921
PF-562271	0.580118295469821
Idelalisib	0.580045012938812
CMK	0.580034891269068
GSK650394	0.578386667704346
KIN001-236	0.577453076740318
Pazopanib	0.576373662879543
SGC0946	0.576076913455774
NSC-87877	0.575934841021048
JW-7-52-1	0.575017088174983
GSK319347A	0.574691358024691
GW843682X	0.574050632911392
STF-62247	0.573918983131385
S-Trityl-L-cysteine	0.573417721518987
Linsitinib	0.573189913982382
NVP-TAE684	0.572685185185185
rTRAIL	0.572356051703878
CP724714	0.572150411280846
Pictilisib_2	0.571551149076154
Salubrinal	0.56993670886076
GSK269962A_2	0.569462025316456
WHI-P97	0.569381409206783
Olaparib_2	0.568765049879601
MG-132	0.567660962650414
FR-180204	0.567236873366595
BMS-509744	0.566772151898734
Bicalutamide_2	0.565469586910265
AS601245	0.565410936150422
JNK-9L	0.565
JQ12	0.564532019704433
MK-2206	0.56430155210643
Ponatinib	0.563311688311688
Cabozantinib	0.561653599429793
EHT-1864	0.561577145167608
Tipifarnib	0.559564148561557
UNC1215	0.559388698732961
SL0101	0.558534823640155
Tozasertib	0.557124310288867
IOX2	0.556106684569683
Bexarotene	0.555419556643547
Axitinib	0.554945054945055
PLX-4720_2	0.55377654020188
FMK	0.553172619527534
KIN001-266	0.553078827223517
JQ1_1	0.552175324675325
XMD8-92	0.551515151515152
Motesanib	0.551212234089109
XMD15-27	0.551051318602994
VNLG/124	0.54921165790731
Tretinoin	0.548937838608497
Rapamycin	0.548904538341158
Parthenolide	0.548101265822785
Seliciclib	0.547829438493995
Pyrimethamine	0.547657837162057
SB590885	0.543702081051479
QS11	0.542971990470495
Avagacestat_2	0.539017902435579
Quizartinib	0.538904727963887
NU7441	0.538739993038636
KU-55933	0.537974242951619
Pictilisib_1	0.536777248546019
Alectinib	0.535964599667379
Sorafenib	0.527967260509455
Tamoxifen	0.526013921459842
Temozolomide	0.525160631718009
Veliparib	0.52328861369109
Nilotinib	0.521777950310559
Lenalidomide	0.521451383418518
Ruxolitinib	0.520945945945946
Linifanib	0.519701508350831
Crizotinib	0.51712962962963
PF-4708671	0.513933580231923
GW441756	0.512391228680821
Zibotentan	0.508671893561416
Selisistat	0.507716327388459
JQ1_2	0.505464480874317
Imatinib	0.504802770249925
XMD11-85h	0.503621933621934
SB-505124	0.502788798803979
Vismodegib	0.495127044900801
PD173074	0.494913318799958
Tivozanib	0.491149916844856
GW-2580	0.490051081016869
HG-5-88-01	0.484848484848485
PHA-665752	0.483920505871725
VX-702	0.481970066132962
GNF-2	0.47332035053554

## Sheet: elastic_net_best_predictors
Compound	Transporter	median_CI	Frequency	average_Weight
Trametinib	SLC10A7	0.743210181384199	1	0.757066705845225
Trametinib	ABCF1	0.743210181384199	1	0.357057254779972
Trametinib	SLC20A1	0.743210181384199	1	-0.308210044383698
Trametinib	SLC22A15	0.743210181384199	1	-0.30813728652809
Trametinib	SLC35A2	0.743210181384199	1	0.302161906802973
Refametinib_2	SLC45A2	0.733535842688385	1	-0.524676733918715
Refametinib_2	SLC30A4	0.733535842688385	1	0.446362371677221
Refametinib_2	SLC22A15	0.733535842688385	1	-0.445559210532562
Refametinib_2	SLC25A3	0.733535842688385	1	-0.361288126363949
Refametinib_2	ABCF1	0.733535842688385	1	0.307286398472826
Refametinib_1	SLC27A1	0.719463229078614	1	-0.910062700567917
Refametinib_1	SLC6A3	0.719463229078614	1	0.59485638592906
Refametinib_1	SLC45A2	0.719463229078614	1	-0.394899679861408
Refametinib_1	SLC20A1	0.719463229078614	1	-0.341025819201881
Refametinib_1	SLC35D2	0.719463229078614	1	-0.306624092977882
PD0325901	SLC27A1	0.71520568330794	1	-0.972122594272272
PD0325901	SLC22A15	0.71520568330794	1	-0.412925060109671
PD0325901	SLC45A2	0.71520568330794	1	-0.406116729876543
PD0325901	SLC35D2	0.71520568330794	1	-0.301948022000199
PD0325901	SLC20A1	0.71520568330794	1	-0.220443219715984
Selumetinib_1	SLC38A3	0.714571092831962	1	0.635481102561588
Selumetinib_1	SLC45A2	0.714571092831962	1	-0.626783771674865
Selumetinib_1	SLC38A10	0.714571092831962	1	-0.296384998803892
Selumetinib_1	SLC35D2	0.714571092831962	1	-0.280893318790823
Selumetinib_1	SLC16A6	0.714571092831962	1	-0.213335166830458
Docetaxel	SLC25A44	0.71423599025409	1	0.928907785656517
Docetaxel	ABCB1	0.71423599025409	1	0.239478095209656
Docetaxel	SLC31A2	0.71423599025409	1	-0.15377603088977
Docetaxel	UCP2	0.71423599025409	1	0.150731367471313
Docetaxel	ABCB10	0.71423599025409	1	0.1410159320017
WZ3105	SLC12A4	0.710566963970385	1	0.854825662986458
WZ3105	ABCB1	0.710566963970385	1	0.646837543606756
WZ3105	ABCG2	0.710566963970385	1	0.45404600784303
WZ3105	SLC8A1	0.710566963970385	1	0.302497643873254
WZ3105	SLC35D2	0.710566963970385	1	0.273630240348697
Tanespimycin	SLC12A4	0.708109989557953	1	-0.574851801951084
Tanespimycin	SLC25A43	0.708109989557953	1	-0.363414275107906
Tanespimycin	ABCB1	0.708109989557953	1	0.360180132446165
Tanespimycin	ABCC3	0.708109989557953	1	-0.333219290004116
Tanespimycin	UCP2	0.708109989557953	1	0.224115528254866
Bleomycin (50 uM)	SLC25A3	0.698572078734782	1	-0.631140119713313
Bleomycin (50 uM)	SLC12A4	0.698572078734782	1	-0.552317057380713
Bleomycin (50 uM)	SLC35A2	0.698572078734782	1	0.54405580021209
Bleomycin (50 uM)	SLC9A8	0.698572078734782	1	0.407305306087129
Bleomycin (50 uM)	SLC39A3	0.698572078734782	1	0.363382037534479
Daporinad	SLC23A2	0.696562308164518	1	0.729563333689095
Daporinad	SLC35F5	0.696562308164518	1	0.388138956221274
Daporinad	SLC39A10	0.696562308164518	1	-0.291288656607061
Daporinad	ABCB7	0.696562308164518	1	-0.289073962981376
Daporinad	SLC17A5	0.696562308164518	1	0.262533139552986
THZ-2-102-1	SLC10A1	0.691820906680933	1	-0.905517093504729
THZ-2-102-1	ABCG2	0.691820906680933	1	0.602904029793939
THZ-2-102-1	SLC2A8	0.691820906680933	1	0.266380918044816
THZ-2-102-1	ABCC3	0.691820906680933	1	0.238316295404747
THZ-2-102-1	SLC25A1	0.691820906680933	1	0.230357016832312
ZG-10	ABCG2	0.690785405071119	1	0.76172065999355
ZG-10	ABCB1	0.690785405071119	1	0.469985233157564
ZG-10	SLC38A4	0.690785405071119	1	0.271807154686894
ZG-10	SLC25A41	0.690785405071119	0.998	-0.67532788373005
ZG-10	SLC30A7	0.690785405071119	0.99	-0.215536710814033
Sepantronium bromide	SLC35F2	0.690503396178506	1	-0.8987326662018
Sepantronium bromide	ABCB1	0.690503396178506	1	0.747467050622908
Sepantronium bromide	SLC26A3	0.690503396178506	0.994	0.34655130039738
Sepantronium bromide	SLC7A3	0.690503396178506	0.99	-0.110752284188522
Sepantronium bromide	SLC38A5	0.690503396178506	0.99	-0.0859718658100487
(5Z)-7-Oxozeaenol	SLC27A1	0.682852221430268	1	-0.966240442515882
(5Z)-7-Oxozeaenol	SLC4A9	0.682852221430268	1	-0.672806505276405
(5Z)-7-Oxozeaenol	SLC39A14	0.682852221430268	1	-0.516957601949798
(5Z)-7-Oxozeaenol	SLC25A3	0.682852221430268	1	-0.389303695385699
(5Z)-7-Oxozeaenol	SLC45A2	0.682852221430268	1	-0.314899058668683
AT-7519	SLC12A4	0.6821988595866	1	0.603889543629807
AT-7519	SLC47A1	0.6821988595866	1	0.512896630922728
AT-7519	ABCD4	0.6821988595866	1	-0.461365274646899
AT-7519	ABCB1	0.6821988595866	1	0.354416566165754
AT-7519	SLC38A9	0.6821988595866	1	-0.224584632943702
Afatinib_1	SLC47A2	0.677654020187957	1	-0.492754793421097
Afatinib_1	ABCA12	0.677654020187957	1	-0.464305141748742
Afatinib_1	SLC7A5	0.677654020187957	1	-0.424642346224578
Afatinib_1	SLC25A10	0.677654020187957	1	-0.262885413337203
Afatinib_1	SLC43A1	0.677654020187957	1	0.218459749471227
NPK76-II-72-1	SLC12A4	0.676942266571632	1	0.857148469707419
NPK76-II-72-1	SLC37A3	0.676942266571632	1	0.431598069100471
NPK76-II-72-1	SLC2A8	0.676942266571632	1	0.31259970467005
NPK76-II-72-1	SLC35D2	0.676942266571632	1	0.270699999207979
NPK76-II-72-1	SLC2A10	0.676942266571632	1	0.205098297919931
PHA-793887	SLC38A6	0.675235017626322	1	0.320953372162753
PHA-793887	ABCB1	0.675235017626322	1	0.312996386864257
PHA-793887	SLC48A1	0.675235017626322	1	0.276218654946272
PHA-793887	SLC35D2	0.675235017626322	1	0.225439419471996
PHA-793887	SLC43A1	0.675235017626322	1	-0.206986122385144
Vorinostat	SLC35B2	0.674879041204357	1	0.295857666424581
Vorinostat	SLC2A10	0.674879041204357	1	0.201334287549354
Vorinostat	SLC38A5	0.674879041204357	1	-0.14946111846453
Vorinostat	ABCC3	0.674879041204357	1	0.146649915471356
Vorinostat	SLC6A13	0.674879041204357	0.998	-0.838727182972555
CI-1040	SLC38A3	0.669518106643855	1	0.591334664092587
CI-1040	SLC45A2	0.669518106643855	1	-0.380807980518616
CI-1040	SLC20A1	0.669518106643855	1	-0.195824317613952
CI-1040	SLC26A11	0.669518106643855	1	0.161987628881628
CI-1040	UCP2	0.669518106643855	1	0.159706614662557
DMOG	SLC36A1	0.665339229735781	1	0.818122731724855
DMOG	SLC16A7	0.665339229735781	1	-0.758406269530562
DMOG	SLC6A8	0.665339229735781	1	0.229511739929083
DMOG	ABCC4	0.665339229735781	1	0.179854519882108
DMOG	SLC16A1	0.665339229735781	1	-0.150455743632619
Cetuximab	SLC43A1	0.665012315270936	1	0.144526277687307
Cetuximab	SLC47A2	0.665012315270936	0.988	-0.208083033188473
Cetuximab	DIRC2	0.665012315270936	0.978	-0.223399340500679
Cetuximab	SLC2A9	0.665012315270936	0.968	-0.170802432603617
Cetuximab	SLC3A1	0.665012315270936	0.946	-0.487255817811299
CAY10603	SLC14A2	0.662253047498949	1	-0.756909426881925
CAY10603	SLC52A1	0.662253047498949	1	0.428964819877899
CAY10603	SLC35D2	0.662253047498949	1	0.268649938722303
CAY10603	SLC7A3	0.662253047498949	1	-0.219000930199431
CAY10603	SLC38A6	0.662253047498949	1	0.212791391423706
Lapatinib	SLC52A1	0.659988640051931	1	-0.771303314792698
Lapatinib	ABCC3	0.659988640051931	0.998	-0.192192903363435
Lapatinib	SLC35F5	0.659988640051931	0.996	-0.136323653632849
Lapatinib	ABCC5	0.659988640051931	0.988	-0.157897242511618
Lapatinib	ABCC11	0.659988640051931	0.954	-0.841876433614408
BX-912	SLC19A1	0.65914513943737	1	-0.486021462922327
BX-912	SLC2A8	0.65914513943737	1	0.335775378160893
BX-912	ABCE1	0.65914513943737	1	-0.304907785085818
BX-912	SLC38A9	0.65914513943737	1	-0.296155729845084
BX-912	SLC35D1	0.65914513943737	1	-0.291183176472166
Pevonedistat	SLC39A8	0.657914865076987	1	0.685066549336869
Pevonedistat	SLC25A3	0.657914865076987	1	-0.681453069481084
Pevonedistat	ABCG2	0.657914865076987	1	0.472978628284116
Pevonedistat	SLC7A14	0.657914865076987	1	0.298223590157258
Pevonedistat	SLC39A10	0.657914865076987	1	-0.247249699849975
KIN001-102	SLC12A4	0.655846063454759	1	0.6418192316156
KIN001-102	SLC39A8	0.655846063454759	1	-0.535239261208299
KIN001-102	SLC39A14	0.655846063454759	1	0.480774464830015
KIN001-102	SLC22A16	0.655846063454759	1	-0.370483540040345
KIN001-102	SLC25A39	0.655846063454759	1	0.257980817305196
Afatinib_2	SLC47A2	0.655826799714897	1	-0.380987685423538
Afatinib_2	SLC31A2	0.655826799714897	1	-0.304964313454332
Afatinib_2	SLC7A5	0.655826799714897	1	-0.303689520935944
Afatinib_2	SLC35F5	0.655826799714897	1	-0.284173842978303
Afatinib_2	SLC43A1	0.655826799714897	1	0.245837951406593
SNX-2112	SLC48A1	0.655347384855582	1	0.301723044065017
SNX-2112	SLC35F5	0.655347384855582	1	0.272155404524297
SNX-2112	SLC26A11	0.655347384855582	1	0.243122324884507
SNX-2112	SLC38A6	0.655347384855582	1	0.236531515368979
SNX-2112	SLC25A38	0.655347384855582	1	-0.215918313189948
Dasatinib	ABCC1	0.655063291139241	1	-0.396481551291422
Dasatinib	SLC19A2	0.655063291139241	1	0.259291901424074
Dasatinib	ABCA3	0.655063291139241	0.998	0.212652635595196
Dasatinib	SLC25A45	0.655063291139241	0.994	0.671734206460217
Dasatinib	SLC35B1	0.655063291139241	0.99	0.28211939055962
UNC0638_1	SLC12A4	0.654927040172942	1	0.610603728842429
UNC0638_1	SLC48A1	0.654927040172942	1	0.293698462052762
UNC0638_1	SLC35G1	0.654927040172942	1	0.25352964399781
UNC0638_1	SLC25A43	0.654927040172942	1	0.236481997586193
UNC0638_1	SLC2A8	0.654927040172942	1	0.199343120906565
Vinblastine	ABCB1	0.653463278802645	1	0.398212738070642
Vinblastine	SLC38A9	0.653463278802645	1	-0.233334423110731
Vinblastine	SLC7A5	0.653463278802645	0.998	-0.142734510225322
Vinblastine	SLC25A44	0.653463278802645	0.996	0.679001600646365
Vinblastine	SLC35B1	0.653463278802645	0.996	0.253679743306736
SN-38	ABCC12	0.651860157552757	1	-0.990972655805571
SN-38	SLC38A7	0.651860157552757	1	0.352382190091589
SN-38	SLC25A3	0.651860157552757	1	-0.346311167135151
SN-38	SLC25A13	0.651860157552757	1	0.184843506083562
SN-38	ABCG2	0.651860157552757	1	0.17187333281975
PI-103	SLC6A16	0.651714405812766	1	-0.770977621485782
PI-103	SLC22A5	0.651714405812766	1	0.534511119065134
PI-103	SLC35F2	0.651714405812766	1	-0.325418275330942
PI-103	SLC35D2	0.651714405812766	1	0.296564729260031
PI-103	SLC48A1	0.651714405812766	0.998	0.405446023074004
AR-42	SLC12A4	0.650992653755085	1	0.745422291966103
AR-42	SLC38A6	0.650992653755085	1	0.291431497288556
AR-42	SLC35D2	0.650992653755085	1	0.290437535288283
AR-42	SLC7A3	0.650992653755085	1	-0.25762164512174
AR-42	SLC25A43	0.650992653755085	0.998	0.239349338273133
AICA Ribonucleotide	SLC17A9	0.650781910397295	1	-0.612236585063493
AICA Ribonucleotide	SLC17A5	0.650781910397295	1	0.159520297399963
AICA Ribonucleotide	SLC38A5	0.650781910397295	1	-0.150071568173774
AICA Ribonucleotide	SLC39A4	0.650781910397295	1	-0.139661991039262
AICA Ribonucleotide	SLC25A13	0.650781910397295	0.998	0.190049972900756
